# Supplementary material for: Role of successive round as a quality signal in equity crowdfunding: Novel evidence from the perspective of investors’ preferences
Source: PLoS One. 2024 Mar 7;19(3):e0297820. doi: 10.1371/journal.pone.0297820 (PMC10919863; doi:10.1371/journal.pone.0297820)
Supplement: S1 Appendix — (XLSX) [file pone.0297820.s001.xlsx]

## Sheet: Dataset
Sr. No	No of Firms	Name	Incorporation date	History on Crowdcube	Round	Target Amount	Overfunding	Equity Offered %	No. of Investors	Financial Forecast	No Of Directors	No. of Foreign Directors	CF Experience of Dirctors	Largest Investment	No Of Social Forums
1	1	Bubble & Balm	16/08/2007	19/07/2011	1	75000	100	15	81	0	1	0	0	10000	0
2	2	Personal Development Bureau	2011-11-03	24/09/2011	1	25000	100	15	20	0	4	0	0	10550	0
			2011-11-03	2011-06-11	2	25000	140	15	68	0	2	2	0	10000	0
3	3	Kamm & Sons	2011-09-08	13/10/2011	1	180000	100	23	65	0	2	0	0	125000	3
4			2011-09-08	20/12/2012	2	325000	100	20	85	0	6	0	1	225000	3
5	4	The Rushmore Group	20/05/2002	19/11/2011	1	500000	100	10	70	0	1	0	0	30000	0
6			20/05/2002	21/12/2011	2	500000	100	5	73	0	1	0	0	90000	0
7			20/05/2002	15/04/2013	3	1000000	100	4.61	143	0	1	0	1	50000	0
8	5	BigBarn CIC	2000-03-07	2011-07-12	1	12000	100	4	58	0	2	0	0	1000	3
9	6	Crowdcube	20/06/2014	16/12/2011	1	319950	100	25	163	0	2	0	0	85000	3
10			20/06/2014	2013-08-05	2	1000000	150	21	262	0	6	0	1	250000	3
11			20/06/2014	22/07/2014	3	1000000	100	9	146	0	7	0	1	100000	3
12			20/06/2014	18/07/2016	4	2500000	133	9.34	1290	1	4	1	1	1000000	3
			20/06/2014	2018-09-11	5	5000000	188	9.7	3253	1	6	1	1	2000000	3
			20/06/2014	2021-08-12	6	5000000	316	1.33	3503	1	6	2	1	3800000	4
13	7	Edge Forecast Software	14/10/2011	16/12/2011	1	15000	100	20	20	0	1	0	0	5000	0
14	8	Universal Fuels Phase 1	2009-07-09	29/01/2012	1	50000	100	14	7	0	1	0	0	7500	0
			2009-07-09	2012-05-09	2	100000	100	4	122	0	1	1	0	100000	0
15	9	Red Advertising	26/10/2004	16/02/2012	1	125000	100	18	63	0	2	0	0	30000	0
16			26/10/2004	2013-05-07	2	180000	100	11	35	0	4	1	0	46000	0
17			26/10/2004	2014-12-02	3	400000	121	10	86	1	4	1	0	200000	0
18	10	Oriental Rugs of Bath	18/03/2009	18/02/2012	1	30000	100	10	36	0	1	0	0	8000	3
19	11	Righteous	2011-05-10	24/02/2012	1	75000	100	15	82	0	2	1	0	6000	2
20			2011-05-10	20/02/2013	2	150610	100	20	182	0	2	1	0	10000	2
21	12	Sole Trader	15/11/2010	2012-12-03	1	100000	100	33	29	0	1	1	0	30000	4
22	13	Dr Jacksons Natural Products	2008-09-09	2012-06-04	1	15000	100	15	12	0	1	0	0	5000	3
23	14	Southern Dreams	2008-02-05	26/05/2012	1	25000	100	25	12	0	3	2	0	12130	0
24	15	Brüpond Brewery	16/04/2012	2012-05-06	1	35000	100	25	44	0	1	1	0	15000	0
25	16	Escape the City	2009-07-10	2012-08-06	1	600000	100	24	395	1	3	0	0	20000	3
26	17	Front Up Rugby	20/03/2012	20/07/2012	1	100000	100	20	63	0	5	0	0	10000	2
27			20/03/2012	2012-08-08	2	23000	100	13	170	0	5	0	0	10000	2
28			20/03/2012	2013-07-09	3	100000	104	5	250	0	2	3	0	16250	2
29	18	Universal Fuels	2009-07-09	2012-05-09	1	50000	100	14	7	0	1	0	0	7500	0
			2009-07-09	29/1/2012	2	100000	100	4	122	0	1	0	0	10000	0
30	19	iNeed	17/05/2012	27/09/2012	1	40000	100	12	40	0	1	0	0	12500	2
31			17/05/2012	20/01/2013	2	60000	100	8.79	51	0	3	0	0	10050	2
32			17/05/2012	24/09/2013	3	50000	100	5.2	27	0	3	3	0	21660	2
33			17/05/2012	2015-08-04	4	72000	112	4.87	132	1	3	4	0	110000	2
34	20	Financial Fairy Tales	19/06/2012	21/10/2012	1	20000	100	20	21	0	1	0	0	10010	2
35	21	Kinopto	2011-08-12	25/10/2012	1	35000	100	15	21	0	2	0	0	15870	0
36	22	The Thoughtful Bread Company	2008-10-12	2012-01-11	1	55000	100	20	34	0	1	0	0	5000	3
37	23	icomply	2001-05-11	2012-08-11	1	49820	100	20	45	0	1	0	0	10000	0
38	24	St Vibes	28/06/2012	14/11/2012	1	250000	100	25	50	0	3	0	0	50000	0
39	25	E-Car Club	28/09/2011	17/12/2012	1	100000	100	20	63	0	2	0	0	15000	2
40	26	Angel Alerts	2012-09-11	2013-07-02	1	50000	100	15	27	0	1	0	0	12500	2
41	27	inSpiral Visionary Products	2011-03-11	28/02/2013	1	250000	100	10	120	0	2	1	0	61070	2
42	28	Crowd Mortgage	2013-05-02	2013-08-03	1	57500	100	23.24	52	0	1	0	0	12500	0
43				23/05/2013	2	94500	100	18.9	60	0	1	0	0	12500	0
44				21/01/2014	3	94500	100	2.64	74	0	3	2	0	110000	0
45	29	OVIVO Mobile Communications	2011-09-09	13/03/2013	1	150000	100	25	69	0	2	0	0	16740	0
46			2011-09-09	2013-01-08	2	325000	128	12	108	1	5	2	0	70000	0
47	30	East End Manufacturing	24/08/2012	2013-05-04	1	108000	100	24.72	72	0	1	0	0	15130	0
48			24/08/2012	2014-04-01	2	150000	230	20	226	1	3	0	0	50000	0
49	31	Green & Pleasant	2012-09-07	2013-09-04	1	122950	100	30	58	0	2	0	0	25000	0
50	32	Flossonic	13/02/2012	15/04/2013	1	126850	100	12.7	113	0	2	0	0	10000	0
51	33	Lawbit	2012-11-05	22/05/2013	1	120000	111	22.57	161	0	1	0	0	22500	3
52			2012-11-05	18/02/2014	2	360000	140	9.09	179	1	1	0	0	210000	3
53	34	Stakis Daycare Nurseries	14/12/2012	27/05/2013	1	100000	101	20.25	46	0	3	0	0	81100	0
54	35	Wild Trail	29/12/2009	27/05/2013	1	150000	113	28.03	107	0	1	0	0	60000	3
55	36	Carbonlights Solutions	2008-10-06	28/05/2013	1	100000	100	19.6	34	0	5	0	0	25000	0
56			2008-10-06	24/02/2015	2	180000	111	7	93	1	5	2	0	100000	0
57	37	Affresol	30/11/2007	2013-10-06	1	100000	136	15.44	119	0	3	0	0	20000	0
58	38	Sweetly Stevia	2013-08-03	2013-10-06	1	69000	103	25.71	38	0	2	0	0	40000	4
59	39	Quantock Brewery	26/03/2009	20/06/2013	1	100000	120	48	129	0	2	0	0	10000	0
60	40	Hab Housing	2006-07-07	2013-08-08	1	1000000	197	26.29	640	0	5	0	1	150000	2
61	41	Quality Practice	31/10/2011	2013-11-08	1	170000	100	15.4	45	0	4	0	0	34000	0
62	42	Hug & Co	24/05/2012	14/08/2013	1	25000	141	19.81	8	0	2	0	0	25000	1
63	43	Water Babies Musical UK	22/09/2011	2013-06-09	1	1000000	100	28.5	42	0	3	0	1	800000	0
64	44	Seek & Adore	2010-02-09	16/09/2013	1	50000	139	10.48	59	0	2	0	0	10000	1
65	45	Jive Bike	19/04/2012	27/09/2013	1	150000	106	26.68	57	0	3	1	0	60000	0
66	46	Asset Match	24/06/2011	27/09/2013	1	250000	115	5.8	100	0	2	0	0	100000	2
67	47	SilkFred	2011-09-03	2013-04-10	1	120000	121	24.27	71	0	1	0	0	20000	4
68	48	ZoVolt	2012-11-10	2013-06-10	1	60000	151	22.79	112	0	1	1	0	10000	2
69	49	GF Foods	23/10/2007	2013-08-10	1	125000	130	29.34	23	0	3	0	0	40000	2
70			23/10/2007	21/10/2015	2	200000	100	11.35	143	1	2	0	0	135000	2
71	50	Fantoo	2012-11-04	23/10/2013	1	173170	124	15.42	132	0	3	0	0	49000	4
72	51	NewGalexy Services	2012-06-06	31/10/2013	1	100000	212	21.27	122	0	3	1	0	20000	3
73	52	Little Brew	2011-05-09	2013-01-11	1	100000	109	27.34	160	0	1	0	0	7500	2
74	53	Pizza Rossa	20/06/2013	2013-05-11	1	150000	157	40.86	119	1	1	1	0	54380	2
75			20/06/2013	25/01/2015	2	280000	106	10.68	219	0	5	3	0	21500	2
76	54	Playrcart	14/09/2011	2013-10-11	1	150000	100	12	42	0	1	0	0	40000	2
77	55	Compare and Share	17/01/2013	18/11/2013	1	50000	100	18.95	157	1	5	1	0	25000	2
78			17/01/2013	2015-02-03	2	100000	122	5.77	215	1	3	1	0	225000	2
79	56	Gamesgrabr	2010-03-06	25/11/2013	1	150000	115	11.5	172	0	4	0	0	25000	2
80			2010-03-06	2015-06-01	2	250000	181	8.1	221	1	3	1	0	100000	2
81	57	Solarmass	18/05/2010	2013-02-12	1	100000	119	11.95	95	0	2	0	0	15000	1
82	58	Purple Harry	13/01/2011	26/12/2013	1	75000	107	26.77	155	1	2	0	0	12000	0
83	59	Tidy Books	27/08/2003	2014-07-01	1	75000	140	11.35	116	1	1	1	0	25000	4
84	60	WallJAM	2004-11-08	2014-07-01	1	100000	113	11.37	103	0	2	0	0	25000	4
85	61	Earwig Academic Timelines	23/11/2012	15/01/2014	1	140000	100	14	61	0	6	0	0	20000	4
86			23/11/2012	2015-01-08	2	152000	163	12.45	112	1	5	2	0	40000	4
87	62	Dine In	2010-02-12	21/01/2014	1	300000	102	23.61	90	0	1	0	0	90000	0
88	63	DisarmCo	21/06/2013	21/01/2014	1	120000	124	31.14	124	1	1	0	0	25000	3
89	64	Lets Rent	19/02/2013	31/01/2014	1	75000	155	35.07	121	1	4	0	0	25000	2
90	65	Atlantic Kitchen	24/12/2012	2014-11-02	1	120000	104	25.04	82	1	2	0	0	24000	2
91	66	Property Moose	2013-09-05	2014-12-02	1	60000	100	16.9	104	1	2	0	0	50000	3
92	67	Workabode	2012-09-11	17/02/2014	1	70000	169	8.48	174	0	1	0	0	20000	2
93			2012-09-11	16/06/2015	2	150000	105	5.28	192	1	1	0	0	25000	2
94	68	eMoneyUnion	26/07/2012	18/02/2014	1	300000	142	21.38	100	1	2	0	0	188970	2
95	69	AngelBerry	2011-11-10	20/02/2014	1	150000	132	11.97	103	1	2	0	0	50000	2
96	70	Ecco Recordings	2011-05-05	2014-04-03	1	90000	155	19.5	82	0	4	0	0	71000	0
97	71	Crumpet Cashmere	2012-01-11	2014-05-03	1	75000	217	21.79	112	1	4	1	0	20000	2
98	72	Zero Carbon Food	14/05/2012	2014-11-03	1	200000	193	29.04	309	1	4	0	0	40000	2
99			14/05/2012	22/09/2015	2	300000	121	15.59	482	1	7	1	0	75000	2
			14/05/2012	2021-06-05	3	1000000	413	11.9	1642	1	9	2	1	950000	4
100	73	Sporting Mouth	16/12/2013	20/03/2014	1	175000	128	19.26	46	0	2	0	0	50000	2
101	74	Clear Water Revival	2008-06-02	22/03/2014	1	160000	112	14.05	131	1	2	0	0	26000	2
102	75	Blanco Nino UK limited	27/11/2013	28/03/2014	1	60000	202	13.45	87	1	1	1	0	25000	4
103	76	The New Craftsmen	21/06/2011	30/03/2014	1	150000	109	5.92	65	0	3	1	0	100000	4
104	77	EstatesDirect	21/09/2010	31/03/2014	1	250000	197	9.87	181	1	6	0	0	200380	2
105	78	Pulmorphix	2013-08-07	2014-04-04	1	100000	124	24.98	103	1	3	0	0	15000	1
106	79	Seeme	2012-07-11	2014-10-04	1	20000	128	25.69	44	0	2	0	0	5000	0
107	80	Rib Club Global	30/09/2013	2014-10-04	1	150000	105	28.65	36	0	2	0	0	87500	3
108	81	Empiribox	19/10/2012	2014-12-04	1	50000	115	5.78	52	0	3	0	0	30000	2
109				2015-06-11	2	125000	100	4.77	111	0	6	1	0	120000	2
110	82	Stacking Systems	29/04/2014	15/04/2014	1	80000	118	11.84	85	1	1	0	0	10000	0
111	83	Enistic	18/05/2009	16/04/2014	1	125000	272	13.63	205	1	2	0	0	50450	3
112	84	Orsto	24/01/2013	23/04/2014	1	60000	117	8.11	84	1	1	0	0	10000	2
113	85	UP Investments	30/10/2012	24/04/2014	1	100000	137	18.31	59	0	6	0	0	50000	2
114	86	Chupamobile	20/02/2012	26/04/2014	1	400000	185	18.5	122	1	4	0	0	245000	2
115	87	JewelStreet	14/06/2012	2014-02-05	1	100000	188	15.83	71	0	4	0	0	100000	2
116	88	Plan Bee	2011-01-09	2014-11-05	1	60000	175	19.04	167	1	3	0	0	20000	3
117	89	BerryWhite	19/09/2011	2014-12-05	1	300000	100	6	172	0	3	1	0	30000	2
118	90	Lovespace	2011-06-06	14/05/2014	1	500000	138	28.02	256	1	6	1	1	250000	4
119				2016-01-06	2	600000	305	4.42	284	1	4	3	1	375000	4
120	91	myBarrister	2012-10-07	20/05/2014	1	150000	112	4.22	80	0	1	1	0	62000	3
121	92	Rollerscoot	20/03/2013	23/05/2014	1	150000	138	19.64	92	0	1	0	0	50000	2
122	93	Crowdfunder	2011-02-11	23/05/2014	1	500000	100	10	347	0	5	0	1	150000	4
123				23/11/2015	2	750000	131	8.6	912	1	8	1	1	250000	4
124				2017-08-11	3	1000000	148	6.22	1038	1	8	3	1	300000	4
125	94	Thor Drinks	26/06/2012	2014-03-06	1	43810	100	8.76	44	0	1	0	0	10000	2
126	95	Health-Connected	13/03/2012	2014-04-06	1	150000	107	15.92	69	0	2	0	0	20000	3
127				28/04/2015	2	75000	190	8.24	123	0	2	0	0	25000	3
128	96	Stickyboard	2010-04-01	2014-05-06	1	50000	111	9.15	55	0	3	1	0	10000	2
129	97	E-Sign	2012-06-02	2014-08-06	1	50000	129	12.58	99	1	2	0	0	15000	2
130				2018-09-04	2	75000	264	14.21	382	1	2	0	0	15000	2
131	98	Open Desk	28/11/2012	18/06/2014	1	150000	205	18.59	151	1	4	2	0	25000	5
132	99	LocalPropertyIndex	2012-07-11	23/06/2014	1	172080	100	26.18	37	0	2	0	0	150000	0
133	100	Chilango	25/09/2006	28/06/2014	1	1000000	203	10.19	709	0	3	1	1	40000	3
134				2015-03-11	2	1000000	337	8	1432	1	3	1	1	400000	3
135	101	Monsieur Notebook	29/07/2008	2014-03-07	1	75000	122	23.47	77	0	2	0	0	7500	3
136	102	One Rebel	30/12/2013	2014-11-07	1	1150000	134	33.79	293	1	4	1	1	75000	3
137				2015-02-12	2	1500000	194	22.58	433	1	4	1	1	575000	3
138	103	Powered Now	25/05/2011	2014-11-07	1	350000	167	30.23	159	1	4	0	0	85000	3
139				21/08/2015	2	350000	160	16.24	335	1	3	1	0	150000	3
140	104	FarmDrop	20/06/2012	22/07/2014	1	400000	187	27.71	351	1	5	0	0	100000	4
141	105	Full Green	22/10/2013	22/07/2014	1	300000	166	25.04	285	1	2	0	0	24000	5
142				24/02/2015	2	200000	217	11.94	307	1	2	1	0	49000	5
143				14/10/2015	3	500000	214	15.17	573	1	2	3	1	150000	5
144				2017-03-02	4	400000	359	15.23	1009	1	2	4	1	230000	5
145				2017-04-12	5	500000	405	4.99	1300	0	2	5	1	50000	5
146				21/06/2019	6	600000	550	3.42	1491	1	4	6	1	1100000	5
147	106	Renovagen	27/11/2012	25/07/2014	1	150000	116	17.32	155	1	1	1	0	17000	3
148				2016-01-04	2	600000	164	30.3	678	1	1	1	1	100000	3
149				18/02/2019	3	350000	250	10.4	772	1	1	2	0	525000	3
150	107	Peach Lettings	14/08/2013	28/07/2014	1	56730	131	17.84	92	0	1	0	0	13750	2
151	108	Scaramouche & Fandango	2010-08-09	28/07/2014	1	150000	100	12.5	72	0	4	1	0	45000	3
152	109	Water to Go Limited	15/06/2010	2014-02-08	1	125000	153	9.96	187	1	3	0	0	12500	4
153				28/12/2018	2	100000	276	7.48	598	1	1	0	0	15000	4
154	110	Shamba Technologies	2009-04-12	2014-05-08	1	95000	118	17.3	144	1	2	0	0	12500	0
155	111	Pobble	23/09/2011	2014-06-08	1	100000	171	25.56	98	0	3	0	0	30000	4
156	112	Odyssey	2010-01-09	15/08/2014	1	1000000	100	25	199	0	1	0	1	500000	2
157	113	Sustainable Power	18/05/2010	22/08/2014	1	2000000	150	15.6	79	0	2	0	1	800000	0
158	114	Hubbub	2011-11-07	24/08/2014	1	250000	158	12.27	176	1	4	0	0	150000	3
159	115	Bookbarn International	2002-06-02	27/08/2014	1	45400	100	6.3	54	0	2	0	0	10000	3
160	116	Shopwave	2013-03-09	2014-03-09	1	200000	170	15.92	214	1	4	0	0	60000	2
161	117	Pip & Nut	25/07/2013	16/09/2014	1	100000	120	19.35	81	0	2	0	0	18000	4
162	118	easyProperty	2014-09-09	17/09/2014	1	1000000	135	22.03	376	1	6	0	1	200000	2
163	119	CGON	2012-01-10	21/09/2014	1	150000	105	10.53	115	1	3	0	0	10000	2
164	120	Rollasole	30/05/2008	22/09/2014	1	150000	179	12.7	135	1	3	0	0	50000	2
165	121	Powervault	29/11/2012	23/09/2014	1	100000	150	41.44	19	0	5	0	0	82490	2
166				2015-08-04	2	350000	202	32.96	265	1	5	1	0	200000	2
167				2016-03-05	3	750000	191	25	800	1	6	5	1	200000	2
168				16/06/2017	4	750000	276	20.43	1262	1	7	6	1	318680	2
169	122	Astar Pets	24/05/2013	2014-06-10	1	250000	140	15.75	133	1	3	0	0	50000	2
170	123	Eden Project	2014-03-10	14/10/2014	1	1000000	150	25.64	354	0	4	1	1	5000	3
171	124	London Velvet	17/11/2003	21/10/2014	1	35000	157	21.7	70	0	1	0	0	10000	2
172	125	Wayv Technologies	26/02/2013	24/10/2014	1	150000	100	10	37	0	2	0	0	50000	1
173	126	SuperJam	21/08/2014	27/10/2014	1	250000	123	12.05	367	0	1	0	0	25000	3
174	127	Meet on VC	2011-04-08	29/10/2014	1	200000	101	10.14	43	0	2	0	0	67500	1
175	128	Soupologie	21/05/2012	2014-08-11	1	120000	166	24.03	119	1	2	0	0	50000	3
176	129	The DoNation	2013-12-09	16/11/2014	1	150000	111	13.21	209	1	2	0	0	30000	4
177	130	Innovation Makers	31/05/2013	17/11/2014	1	150000	119	23.05	87	0	2	0	0	27900	3
178				15/08/2015	2	400000	178	9.21	157	1	3	2	1	62000	3
179	131	Fidel	15/05/2012	18/11/2014	1	230000	100	10.31	202	0	2	2	0	50000	3
180	132	Grub Club	2012-03-10	20/11/2014	1	250000	115	17.62	266	1	2	0	0	40000	2
181	133	Earlybird	2014-06-06	28/11/2014	1	75000	101	22.94	124	1	1	0	0	25000	2
182				2015-03-11	2	300000	168	20.18	185	1	3	0	1	51240	2
183	134	Mindflood	16/02/2012	29/11/2014	1	100000	175	19.27	151	1	1	0	0	60000	2
184	135	Twenty Something London	2013-08-11	30/11/2014	1	160000	100	7.4	129	0	2	0	0	50000	2
185	136	Celixir	23/07/2009	2014-01-12	1	250000	275	11.07	297	1	8	1	0	100048	2
186	137	Beara Beara	24/09/2012	2014-04-12	1	180000	113	14.45	131	1	2	2	0	20000	2
187	138	Videogram	2012-08-08	2014-08-12	1	40000	139	19.79	64	0	1	0	0	10000	1
188	139	The Solar Cloth Company	19/04/2012	2014-09-12	1	750000	128	12.53	391	0	2	0	1	500000	2
189	140	Terence Woodgate Lighting	2014-04-02	13/12/2014	1	150000	130	21.08	155	1	3	0	0	20000	3
190	141	My Mate Your Date	2013-11-11	17/12/2014	1	75000	111	21.87	97	1	2	1	0	20000	2
191				15/12/2015	2	130000	114	8.17	131	0	2	2	0	220000	2
192	142	LICKALIX	21/01/2013	17/12/2014	1	225000	102	15.36	209	1	2	0	0	55600	4
193	143	Socapps	21/02/2014	23/12/2014	1	40000	194	14.46	16	0	1	0	0	25000	2
194	144	The Good Egg Ltd	2014-10-09	30/12/2014	1	180000	121	30.76	243	1	2	0	0	58430	3
195				25/10/2017	2	500000	140	21.23	431	0	2	0	1	95000	3
196	145	DeskBeers	14/10/2014	2015-08-01	1	80000	152	23.78	183	1	2	0	0	10000	3
197	146	Luxtripper	2013-11-02	2015-08-01	1	150000	101	26.81	61	0	3	0	0	45860	4
198				2016-04-02	2	400000	150	13.06	249	1	4	1	1	200000	4
199	147	AutoTrip	24/09/2013	2015-12-01	1	100000	100	19.58	126	1	2	0	0	25000	2
200				2016-01-03	2	350000	146	3.72	400	1	2	2	1	85000	2
201	148	UBREW	30/07/2014	17/01/2015	1	75000	147	14.09	125	0	2	0	0	12000	2
202	149	Soul Tree Wine	15/04/2009	27/01/2015	1	350000	104	17.09	217	1	2	1	0	25000	3
203	150	Fabric	18/03/2013	28/01/2015	1	120000	110	13.14	105	1	4	1	0	16500	0
204	151	Rough Runner	24/03/2014	2015-03-02	1	130000	137	20.28	144	1	3	0	0	30000	3
205	152	CHOC+	2010-01-04	2015-04-02	1	110000	153	25.21	183	1	2	0	0	30510	2
206	153	Enclothed	2012-12-10	2015-09-02	1	400000	114	23.41	325	1	2	0	0	57150	2
207	154	miPic	2012-03-12	2015-12-02	1	174920	100	16.5	59	0	1	0	0	132600	4
208	155	Minor Figures	16/06/2014	15/02/2015	1	100000	148	18.2	80	0	3	2	0	20000	3
209	156	JUSTPARK PARKING LIMITED	2006-05-10	16/02/2015	1	1000000	175	14.94	2312	1	7	1	1	500000	2
210				30/11/2017	2	1500000	182	7.65	2702	1	2	2	1	500000	2
211				18/09/2019	3	4000000	351	8.1	5253	1	3	3	1	3000000	2
212	157	AEVHA London	23/09/2013	19/02/2015	1	150000	100	10	77	0	3	1	0	50000	3
213	158	Sandows	20/08/2013	20/02/2015	1	100000	124	18	110	1	2	0	0	20000	2
214	159	The Crowd	18/01/2011	27/02/2015	1	300000	149	27.25	243	1	3	0	0	75000	2
215	160	Firestar	21/01/2015	2015-05-03	1	150000	100	10	141	0	2	0	0	15000	2
216	161	Signature Brew	26/10/2011	2015-06-03	1	125000	132	15	228	1	4	0	0	25000	3
217				15/11/2018	2	400000	141	5.93	528	1	2	2	0	110000	3
218	162	Camden Town Brewery	2015-04-02	2015-07-03	1	1500000	183	25.37	2172	1	3	1	1	150000	3
219	163	Lettingsupermarket	2012-12-07	2015-09-03	1	250000	100	20	44	0	4	0	0	62500	2
220	164	Fourex	16/09/2013	2015-11-03	1	275000	243	16.95	424	1	2	1	0	50000	3
221	165	The Pressery	2014-07-03	17/03/2015	1	100000	144	20.3	60	0	2	0	0	30000	2
222	166	Flavourly	17/08/2012	21/03/2015	1	300000	168	25.26	315	1	2	0	0	50000	3
223	167	Alchemiya Media	21/11/2013	23/03/2015	1	60000	196	4.59	152	1	4	0	0	10000	2
224	168	Pull'd	2014-12-02	23/03/2015	1	100000	102	20.36	107	0	2	1	0	10000	2
225	169	Pocket Land Bond	18/09/2002	26/03/2015	1	1000000	146	10	331	1	3	1	1	200000	4
226				26/01/2016	2	1250000	200	7.5	448	1	4	2	1	300000	4
227	170	Rebus Investment Group	19/07/2012	27/03/2015	1	600000	136	16.63	109	1	2	1	1	135000	0
228	171	Wrap It Up	16/12/2009	13/04/2015	1	400000	189	11.24	568	1	4	0	0	100000	3
229	172	raterAgent	2014-09-10	14/04/2015	1	75000	178	11.86	133	1	3	0	0	15000	2
230	173	Lick	21/01/2008	23/04/2015	1	200000	146	11.74	293	1	2	0	0	30000	2
231	174	Tempus Energy Technology	2014-08-10	24/04/2015	1	500000	124	12.16	235	1	3	0	0	250000	2
232	175	Droplet	18/11/2011	24/04/2015	1	500000	109	12.07	298	0	5	2	0	200000	2
233	176	ShortCutQ	2014-01-12	25/04/2015	1	75000	166	19.95	178	0	2	1	0	20050	1
234	177	Mr Shericks Shakes	26/02/2013	26/04/2015	1	250000	111	25.06	228	0	1	0	0	125000	2
235	178	MEEM MEMORY LIMITED	2015-11-03	29/04/2015	1	400000	177	6.03	282	1	3	0	0	250000	2
236	179	The Bellfield Brewery	2014-02-12	29/04/2015	1	150000	119	17.38	166	1	2	0	0	10000	3
237	180	Shoot	2004-11-06	2015-02-05	1	250000	135	18.63	267	0	2	0	1	100000	3
238				2019-10-12	2	350000	113	5.36	344	0	1	2	0	330000	3
239	181	Facewatch	31/03/2010	2015-03-05	1	500000	100	8.1	148	0	4	0	0	100000	3
240	182	Growler Beers	30/07/2013	2015-06-05	1	100000	107	15.9	114	0	1	0	0	40000	0
241	183	HYBRID AIR VEHICLES LIMITED	2007-06-06	2015-11-05	1	500000	109	15.6	911	1	7	1	0	275000	4
242				29/03/2016	2	1000000	244	8	1426	1	7	2	1	30000	4
				31/07/2020	3	2000000	315	2.5	1575	1	7	3	1	600000	4
243	184	Otti Prams	2013-08-08	13/05/2015	1	55000	162	31.41	135	1	2	0	0	22080	3
244	185	Gruvi	16/09/2010	23/05/2015	1	120000	125	12.23	88	0	1	0	0	40000	2
245	186	Nom Foods	2013-03-04	24/05/2015	1	100000	142	13.65	135	1	1	0	0	35840	3
246	187	Good & Proper Tea	2012-10-07	26/05/2015	1	140000	132	18.55	95	0	1	0	0	60000	4
247	188	Pavegen	2009-04-08	28/05/2015	1	750000	253	10.64	1473	1	4	0	0	85000	4
248				28/05/2019	2	950000	280	8.55	1829	1	5	1	1	361340	4
249	189	Staks	2014-12-06	28/05/2015	1	50000	166	13.03	106	0	1	0	0	15580	0
250	190	Sugru	2004-12-10	29/05/2015	1	1000000	126	12.43	2374	1	7	1	1	100000	4
251				2017-02-05	2	1500000	338	5.43	2515	1	7	3	1	1000000	4
252	191	HAIRCVT	2013-07-10	30/05/2015	1	200000	100	10	122	0	2	1	0	15000	0
253	192	Keuken	2015-12-02	2015-05-06	1	100000	150	23.52	159	0	2	1	0	30000	2
254	193	Chirp	17/11/2011	14/06/2015	1	400000	183	26.89	331	1	7	1	0	215000	3
255	194	Psonar	2008-03-06	21/06/2015	1	250000	126	7.39	76	0	9	1	0	100000	2
256	195	Adzuna	2010-01-07	22/06/2015	1	1500000	140	8.1	480	1	4	1	1	200005	2
257	196	Cornerstone	21/01/2013	26/06/2015	1	500000	175	22.64	229	0	6	0	1	100000	3
258	197	Notes Coffee	2010-03-03	28/06/2015	1	600000	151	13.34	368	0	7	1	0	60000	3
259				24/05/2018	2	600000	299	10.67	831	1	8	1	1	150000	3
260	198	LUMO. Be seen on your bike.	2014-11-07	30/06/2015	1	200000	128	17.62	174	1	2	0	0	65980	3
261	199	FieldCandy	2012-11-12	2015-01-07	1	200000	208	18.82	188	1	2	0	0	100000	2
262	200	Cake	30/04/2012	2015-02-07	1	800000	131	9.1	258	1	3	2	0	100000	2
263	201	arc-on	22/03/2013	2015-08-07	1	65000	122	23.42	101	0	2	0	0	10000	2
264	202	Filmore & Union	2012-01-11	13/07/2015	1	500000	172	21.01	295	1	2	0	0	75000	3
265	203	Tipplesworth Limited	26/11/2012	14/07/2015	1	100000	148	19.88	87	0	1	0	0	35000	4
266	204	Brew, a Pub for Tea	27/06/2014	14/07/2015	1	180000	100	27.8	292	0	4	0	0	16360	2
267	205	Savvy Foods	15/07/2013	20/07/2015	1	50000	170	15.89	127	0	2	0	0	11000	2
268	206	Great British Sauce Company	2012-03-12	21/07/2015	1	200000	124	23.74	117	1	3	0	0	70000	2
269	207	Holly and Beau - colour changing rainwear	16/07/2012	2015-03-08	1	50000	174	23.8	90	0	2	0	0	10000	4
270	208	Big Sofa	2013-12-09	2015-03-08	1	700000	102	17.01	50	0	4	1	0	10000	4
271	209	Kwiziq	2012-01-11	19/08/2015	1	150000	133	19.05	67	0	2	0	0	25460	2
272	210	Stockflare	2013-09-05	2015-11-08	1	300000	151	27.48	274	0	2	1	0	100000	2
273	211	MonetaFlex	22/07/2014	20/08/2015	1	100000	169	20.19	133	0	2	1	0	30000	0
274	212	Cape Fisheries	2015-12-01	25/08/2015	1	100000	136	25.43	121	0	3	1	0	25000	1
275	213	ZigZag Global	26/01/2015	25/08/2015	1	100000	124	17.99	116	0	2	0	0	25000	2
276	214	Lingos	28/02/2013	26/08/2015	1	150000	100	8.08	82	0	4	1	0	33000	2
277	215	Outrivals (Fitmibody)	15/05/2015	28/08/2015	1	75000	100	30	144	0	1	0	0	10000	4
278	216	Mara Seaweed	29/12/2010	2015-02-09	1	500000	101	13.89	240	1	3	0	1	285000	3
279	217	Hochanda Limited	2015-10-04	2015-08-09	1	1900000	103	16.82	275	1	3	0	1	629328	4
280	218	SOM SAA	29/04/2014	2015-09-09	1	550000	127	51	101	0	3	1	1	100000	3
281	219	StaySafe	20/05/2011	2015-10-09	1	500000	106	19.15	195	1	7	0	1	200000	3
282	220	Evogro	2011-02-11	2015-11-09	1	250000	112	18.25	229	1	3	0	0	50000	4
283	221	Honest Brew	2012-01-11	17/09/2015	1	300000	133	19.09	427	1	4	1	0	150000	3
284	222	Himachal	2015-07-01	17/09/2015	1	65000	117	17.27	147	0	2	1	0	20000	1
285	223	Synap - A better way to learn	27/01/2014	22/09/2015	1	180000	108	16.11	140	0	2	0	0	50000	3
286	224	Square Pie	29/07/1998	23/09/2015	1	450000	145	12	324	1	3	0	0	50000	3
287	225	Clippings.com	2013-11-01	26/09/2015	1	500000	169	16.6	129	0	3	1	1	250000	5
288	226	Wool and the Gang	14/12/2012	28/09/2015	1	750000	135	11.91	492	1	2	2	1	150000	3
289	227	ioLight Limited	20/02/2014	29/09/2015	1	150000	127	15.21	249	1	3	0	0	15000	4
290				21/03/2017	2	150000	150	5.45	333	1	3	1	0	25000	4
291				16/04/2020	3	250000	378	3.81	485	0	3	2	0	115000	4
292	228	451 Lifestyle Limited	2013-05-03	30/09/2015	1	150000	104	8.62	95	0	3	1	0	50000	4
293	229	CoControl	30/04/2014	2015-05-10	1	100000	149	19.98	124	0	3	0	0	20000	0
294	230	Alquity	15/03/2012	14/10/2015	1	500000	115	4.41	379	1	4	0	0	50000	4
295	231	Vulpine	2010-01-04	23/10/2015	1	500000	201	16.76	582	1	6	0	1	50000	3
296	232	InYourStride	14/01/2014	29/10/2015	1	100000	118	15.72	92	0	4	0	0	50000	3
297	233	Seadog TV & Film Productions Ltd	28/03/2014	2015-02-11	1	275000	151	29.88	345	1	1	0	0	60000	3
298				2018-02-03	2	260000	196	14.74	521	1	1	0	1	146000	3
299	234	ALEXI	2014-10-09	2015-09-11	1	150000	117	18.08	156	0	2	1	0	45000	3
300	235	THE FACTION COLLECTIVE SA	2012-01-06	19/11/2015	1	500000	155	15.35	222	1	6	1	0	150000	3
301				2019-02-02	2	500000	137	2.45	250	1	7	4	1	426040	3
302	236	ONGALLERY	27/02/2014	28/11/2015	1	250000	129	11.02	136	0	5	0	0	50000	4
303	237	Run an Empire	26/05/2015	2015-01-12	1	70000	175	9.3	120	0	2	0	0	25410	3
304	238	CHRYSALIS VISION LIMITED	17/02/2014	2015-03-12	1	200000	164	37.43	196	1	4	0	0	100000	3
305	239	HICI	2015-05-01	2015-08-12	1	100000	124	18.44	90	0	3	0	0	34000	3
306	240	Skin Analytics	23/01/2012	2015-10-12	1	450000	114	25.58	219	0	1	1	0	100000	3
307	241	Po-Zu	23/04/2015	13/12/2015	1	150000	133	21.05	119	1	1	1	0	43490	4
308				29/01/2018	2	350000	160	16.8	420	0	2	1	1	125000	4
309	242	HEN RESTAURANTS	17/09/2014	14/12/2015	1	100000	147	16.46	139	0	1	0	0	33000	1
310	243	TASTE cocktails	2015-07-05	14/12/2015	1	60000	139	10.03	192	0	1	0	0	10000	4
311	244	GINX TV LIMITED	16/12/2009	14/12/2015	1	540000	105	8.81	193	0	2	0	0	160000	3
312	245	BidStack	21/10/2015	15/12/2015	1	100000	137	12.09	66	0	3	0	0	44000	4
313	246	THE VILLAGE HABERDASHERY LIMITED	2010-01-11	17/12/2015	1	80000	122	14.33	261	0	1	1	0	25500	4
314	247	CAT IN A FLAT	17/04/2014	17/12/2015	1	50000	101	15.06	72	0	2	1	0	10000	3
315	248	The Stable Musical Theatre UK Ltd	29/11/2013	17/12/2015	1	60000	107	16.84	109	0	1	0	0	10000	1
316	249	CADENCE PERFORMANCE	27/02/2012	19/12/2015	1	300000	198	19.88	228	1	2	1	0	160000	3
317	250	OpenPlay	28/07/2011	24/12/2015	1	150000	112	17.41	121	0	2	0	0	75000	3
318	251	ChargeBox	25/01/2005	24/12/2015	1	500000	101	11.12	155	1	6	1	0	137500	4
319	252	ECONNECT CARS	25/03/2013	2016-04-01	1	400000	116	19.86	214	1	5	0	0	50000	2
320	253	The Redchurch Brewery Limited	28/08/2009	2016-04-01	1	200000	248	19.9	496	1	2	0	0	35000	4
321				18/06/2017	2	400000	205	9.09	674	1	2	0	1	120000	4
322	254	HAANDLE LTD	2014-03-10	2016-10-01	1	150000	100	9.5	60	0	3	0	0	25000	2
323	255	Eight Point Nine	2011-11-04	15/01/2016	1	150000	100	11.5	134	0	2	0	0	12000	2
324	256	ETHOS	2011-07-12	18/01/2016	1	500000	141	17.45	388	1	2	2	0	100000	4
325	257	Primo	25/06/2013	18/01/2016	1	200000	137	14.9	294	1	2	2	0	33200	3
326	258	CityUnscripted	17/07/2014	19/01/2016	1	100000	144	21.16	77	0	2	0	0	64000	5
327	259	CHAMPION & REEVES	30/04/2015	15/02/2016	1	125000	125	14.83	63	0	3	0	0	115000	2
328	260	12TH BATTALION PRODUCTIONS	27/02/2014	17/02/2016	1	140000	100	10.5	38	0	3	0	0	50000	3
329	261	JASMINE TECHNOLOGIES LTD	2014-09-01	18/02/2016	1	100000	149	14.21	121	0	1	0	0	33000	3
330				15/06/2017	2	100000	176	8.21	321	1	1	2	1	17500	3
331	262	MyGravity	14/07/2014	19/02/2016	1	150000	104	14.4	3	0	2	1	0	100000	4
332	263	Tudor Drinks Ltd	2012-08-11	19/02/2016	1	300000	100	13.33	113	0	2	0	0	191060	3
333	264	Rentify	2011-01-08	22/02/2016	1	1000000	138	16.46	501	1	6	1	1	384520	3
334	265	The Red Squirrel Group Ltd	20/06/2015	25/02/2016	1	250000	130	12.39	335	1	4	0	0	50000	3
335				26/07/2018	2	500000	121	3.56	614	0	3	1	0	250000	3
336	266	Dirt Factory	14/03/2015	25/02/2016	1	300000	143	54.27	516	1	3	0	0	100000	4
337	267	THE FRIDAY BEER CO	2011-06-07	29/02/2016	1	150000	112	27.31	255	0	3	0	0	15000	3
338	268	UK Building Products Ltd (Gripit Fixings)	2008-03-07	2016-04-03	1	1000000	133	14.26	611	1	2	0	1	200000	3
339				2017-10-03	2	1500000	139	10.71	787	1	2	1	1	200000	3
340				2019-08-03	3	1500000	298	4.26	1330	0	2	3	1	250000	3
341	269	LUCY'S DRESSINGS LTD	19/03/2015	2016-04-03	1	75000	126	16.12	90	0	2	0	0	35000	4
342				2017-01-06	2	100000	145	10.82	125	1	2	1	0	25020	4
				17/01/2020	3	150000	188	9.56	307	0	2	4	0	125000	4
343	270	BuffaloGrid	24/11/2011	2016-07-03	1	265000	187	27.62	351	1	2	1	0	200000	3
344	271	Monzo Bank Limited	18/02/2015	2016-07-03	1	1000000	100	33.33	1877	1	4	0	1	1000	4
345				27/03/2017	2	2470780	247	2.83	6484	1	8	2	1	1000	4
346				2018-03-12	3	20000000	400	1.96	35899	1	7	4	1	3996	4
347	272	Doisy and Dam	21/03/2012	17/03/2016	1	150000	199	17.99	80	0	3	0	0	80000	3
348	273	Teachpitch	18/10/2012	18/03/2016	1	300000	101	14.77	156	1	1	1	0	96260	3
349				22/02/2018	2	300000	117	6.99	252	0	1	1	1	210000	3
350	274	Witt Energy	21/08/2007	20/03/2016	1	750000	118	19.5	1567	1	6	0	1	150000	3
351	275	THE LONDON JAM FACTORY	21/03/2014	22/03/2016	1	130000	100	14.5	213	0	1	1	0	10000	2
352	276	SimplyCook	22/12/2014	28/03/2016	1	600000	119	10.68	700	1	2	0	0	250000	3
353	277	The Italian Job	19/06/2014	30/03/2016	1	350000	117	25.12	166	1	5	4	0	40000	3
354	278	Vivobarefoot	1997-02-12	30/03/2016	1	750000	174	8.05	1121	1	4	1	0	150000	3
355	279	Car Quids	29/05/2014	2016-02-04	1	130000	118	7.9	164	1	2	0	0	20000	3
356	280	Tutorful (Tutora)	31/12/2014	2016-11-04	1	125000	120	14.37	74	0	2	0	0	40000	3
357				2017-05-03	2	350000	201	10	540	1	2	0	1	100000	3
358	281	WILD & GORGEOUS	28/02/2008	2016-12-04	1	300000	233	14.89	251	1	2	0	0	145480	4
359	282	RISE ART	2009-09-12	14/04/2016	1	150000	106	15.08	199	1	4	1	0	250000	4
360				2018-07-08	2	650000	344	6.62	341	0	4	3	1	260000	4
361	283	The Yorkshire Meatball Co.	20/06/2013	19/04/2016	1	100000	123	14.39	220	1	1	0	0	10000	2
362	284	BILLY FRANKS	2015-06-08	19/04/2016	1	145000	128	34.68	181	0	1	0	0	27000	3
363	285	goHenry	2007-08-03	24/04/2016	1	500000	199	16.5	509	1	7	2	0	250010	4
364				27/09/2018	2	2000000	300	19.37	2209	1	7	4	1	1529637	4
				2019-02-09	3	2000000	301	2.3	3125	1	5	4	1	433989	4
365	286	Zing Zing	2012-03-09	26/04/2016	1	350000	232	29.34	702	1	4	0	0	200000	3
366				2017-09-12	2	500000	446	16.58	954	1	4	0	1	140000	3
367	287	Wise Alpha	31/03/2014	27/04/2016	1	350000	165	29.56	376	0	1	0	0	100000	3
368				15/05/2017	2	500000	249	2.92	1037	1	1	1	1	150000	3
369				15/10/2018	3	1000000	281	8.56	1548	0	1	2	1	1200000	3
370				2020-03-08	4	1000000	264	6.96	1664	0	1	4	1	1475770	3
371	288	TYNE BANK BREWERY	15/02/2011	2016-03-05	1	150000	138	12.13	347	0	1	0	0	25000	3
372	289	MONII	21/10/2014	2016-06-05	1	150000	120	20.36	114	0	1	0	0	55650	0
373	290	Craved Ltd	27/01/2014	2016-08-05	1	120000	106	13.75	186	1	2	1	0	10000	4
374				20/06/2018	2	200000	100	14.29	1115	0	2	1	1	30000	4
375	291	POSITIVITEA LTD	16/01/2014	19/05/2016	1	75000	138	10.33	211	0	1	0	0	10000	3
376	292	PHOTOCROWD.COM	21/08/2012	20/05/2016	1	450000	132	24.86	513	1	2	0	0	200000	3
377	293	Energie	19/07/2003	23/05/2016	1	500000	109	3.51	257	1	6	0	0	100000	3
378	294	Haughton Honey	13/01/2003	24/05/2016	1	80000	139	48.11	203	0	2	0	0	19000	3
379	295	British Journal of Photography	15/01/2013	2016-01-06	1	150000	126	13.55	230	1	3	0	0	100000	3
380				23/05/2018	2	300000	266	14.2	443	1	3	0	1	100000	3
381				2020-08-01	3	400000	194	5.44	1375	0	7	3	1	550000	3
382	296	Classlist	23/07/2013	2016-03-06	1	550000	152	28.5	239	1	4	1	0	150000	4
383	297	SPACEHOP	26/05/2015	2016-09-06	1	50000	121	5.74	169	0	1	0	0	6810	2
384	298	Infinity Health	20/11/2013	2016-11-06	1	700000	134	19.3	287	1	6	0	0	75000	3
385	299	INFABODE	23/02/2012	2016-12-06	1	140000	106	14.59	77	0	6	0	0	30000	3
386	300	HIROES	2015-02-12	13/06/2016	1	150000	100	2.58	70	0	2	2	0	50000	2
387	301	TAP2TAG	30/04/2012	18/06/2016	1	85000	120	14.61	125	1	1	0	0	25000	3
388	302	HIRE SPACE	31/10/2011	20/06/2016	1	500000	100	5.1	244	1	3	0	0	75000	5
389	303	CHEERFY	2014-07-08	24/06/2016	1	180000	115	8.07	119	1	2	2	0	27000	3
390	304	PLUMEN LTD	2010-10-05	30/06/2016	1	500000	139	8.9	593	1	3	0	0	75000	4
391	305	ISO Spaces	28/09/2011	2016-05-07	1	300000	130	14.25	302	1	3	0	0	50000	4
392				17/07/2018	2	500000	149	4.17	500	1	3	0	1	100000	4
393	306	COHERENT	2014-01-05	2016-06-07	1	100000	122	15.87	134	0	1	0	0	30000	4
394	307	LUX REWARDS LIMITED	14/12/2015	2016-08-07	1	80000	102	13.87	138	1	1	0	0	15000	4
395				20/12/2019	2	100000	241	17.02	304	1	1	0	1	25000	4
396	308	THE CHOCOLATE BEAR KITCHEN LTD.	2016-08-03	2016-12-07	1	35000	103	12.64	129	0	1	0	0	5000	2
397	309	MBJ LONDON Limited	2011-01-12	14/07/2016	1	350000	204	15.69	302	1	2	2	0	70000	3
398	310	VERTO HOMES LTD	30/12/2010	15/07/2016	1	1000000	139	15.63	491	1	2	0	1	500000	4
399	311	Revolut Ltd	2013-06-12	20/07/2016	1	1030000	100	22.39	433	1	3	0	1	5000	5
400	312	See Sense	17/04/2013	25/07/2016	1	500000	142	26.23	479	1	4	1	0	250000	3
401	313	Freetrade	28/09/2015	28/07/2016	1	100000	169	28.21	143	0	3	2	0	40000	4
402				25/02/2017	2	300000	192	21.13	1113	1	3	2	0	50000	4
403				16/05/2018	3	500000	357	8.25	1360	1	3	2	1	74600	4
404				25/04/2019	4	2000000	379	5.08	2063	1	3	3	1	150000	4
405				25/06/2019	5	1000000	598	4.25	4824	1	3	3	1	45000	4
406				14/05/2020	6	5000000	701	3.12	5981	1	6	4	1	500000	4
407	314	THIS MUM RUNS LTD	16/02/2016	28/07/2016	1	70000	147	14.68	358	0	1	0	0	15000	3
408	315	THE HEBRIDEAN FARM SHOP LIMITED	23/07/2013	28/07/2016	1	200000	106	24.5	207	1	1	0	0	25000	2
409				15/09/2019	2	200000	276	10.94	299	0	1	0	0	50500	2
410	316	THE DOCTORS CLINIC GROUP LTD	13/01/2014	2016-01-08	1	600000	137	20.74	42	1	3	0	0	25200	3
411				2017-11-05	2	80000	109	2.23	324	0	4	2	0	343960	3
412	317	SEVEN BROTHERS BREWERY LIMITED	2013-12-11	2016-04-08	1	50000	132	21.29	263	1	5	0	0	25000	3
413				29/12/2018	2	150000	125	7.29	923	1	5	2	1	150000	3
414				2020-11-06	3	500000	841	5	1170	1	5	2	0	100000	3
415	318	The Halal Dining Club	2016-08-01	2016-05-08	1	150000	133	16.7	58	1	1	0	0	40000	2
416	319	Sundried	14/12/2011	2016-08-08	1	125000	140	12.06	197	1	2	0	0	40000	4
417	320	Movem	2014-04-02	2016-12-08	1	200000	100	14.15	107	0	2	0	0	85000	3
418				27/10/2017	2	300000	131	10.2	406	0	3	0	1	120000	3
419	321	GRAPHENE COMPOSITES LIMITED	2016-07-04	20/08/2016	1	100000	150	9.09	144	0	2	0	0	30000	3
420				2019-04-03	2	100000	165	2.42	645	0	2	0	1	80000	3
421				2018-05-06	3	100000	420	4.03	892	1	2	4	0	120000	3
422				2019-12-11	4	300000	597	2.74	1260	1	2	5	0	224000	3
423	322	Cupris	2011-01-12	22/08/2016	1	500000	108	17.42	357	1	4	1	0	200000	3
424	323	Risksave Technologies	29/12/2015	27/08/2016	1	150000	181	14.35	302	1	1	0	0	50000	3
425	324	Racefully	29/09/2014	30/08/2016	1	125000	128	7.9	125	1	2	0	0	30000	4
426	325	Smart Property	2015-12-05	2016-02-09	1	150000	199	23.01	252	1	2	0	0	65000	4
427	326	OneLane	28/05/2015	2016-12-09	1	200000	140	8.57	260	1	1	1	0	67000	2
428	327	Birdsong Limited	2014-08-09	18/09/2016	1	75000	111	8.99	294	1	3	1	0	15000	4
429	328	Daily Dose	16/02/2016	18/09/2016	1	75000	166	20.01	198	1	1	0	0	20000	3
430				17/10/2018	2	300000	101	10.9	271	0	1	0	1	100000	3
431	329	TIOSK LIMITED	2013-05-11	30/09/2016	1	120000	144	14.82	255	1	2	0	0	56000	3
432	330	Azoomee	15/09/2014	30/09/2016	1	450000	176	10.61	390	1	4	1	0	100000	3
433	331	Molecular Warehouse LTD	16/03/2015	2016-03-10	1	300000	154	11.76	653	1	2	2	0	52000	2
434				27/11/2017	2	100000	245	1.08	115	0	3	2	0	30000	2
435	332	latetrip.com	17/11/2015	2016-09-10	1	100000	147	27	213	1	2	0	0	50000	3
436	333	Zucla	2014-09-12	15/10/2016	1	90000	275	20.68	141	1	2	0	0	35000	2
437	334	Biscuiteers	26/01/2007	24/10/2016	1	550000	226	19.18	743	1	3	0	1	500000	5
438	335	Influencer	13/05/2015	27/10/2016	1	100000	152	16.92	139	0	1	0	0	33000	4
439	336	Bedlam Brewery	18/02/2011	29/10/2016	1	330000	147	25.29	271	0	4	0	0	50000	3
440				19/07/2019	2	550000	113	16.34	346	1	7	0	1	244380	3
				16/10/2020	3	450000	246	6.11	469	1	9	5	1	228472	4
441	337	WORLD OF ZING LTD	28/01/2013	29/10/2016	1	150000	124	18.01	156	1	1	0	0	40000	3
442	338	EVERYTHING UNLOCKED LIMITED	19/05/2008	2016-01-11	1	1495000	150	19.37	157	1	5	1	1	300000	3
443	339	INNIS & GUNN	14/12/2007	2016-03-11	1	1005000	236	24.6	1914	1	4	0	1	200000	4
444	340	The Cheese Bar	2014-06-02	2016-03-11	1	100000	126	20.22	177	0	1	0	0	25000	3
445				2018-12-10	2	200000	100	6.78	369	0	1	0	0	25500	3
446	341	The Baobab Network	2015-12-08	2016-04-11	1	115000	130	17.75	107	0	2	0	0	50000	4
447	342	BUILDERSTORM LIMITED	16/09/2014	2016-10-11	1	100000	149	10.69	123	0	4	0	0	35000	3
448	343	HULO LTD	2013-08-04	15/11/2016	1	250000	114	12.56	315	1	2	1	0	55000	3
449	344	PitPat	2014-02-09	15/11/2016	1	500000	153	23.5	156	1	5	1	1	225000	3
450	345	British Boxers	15/03/2012	17/11/2016	1	150000	119	26.46	218	1	2	0	0	32750	3
451	346	Solely Original	2014-10-03	22/11/2016	1	70000	100	8.05	140	0	1	1	0	16000	4
452	347	Meetzoo	18/01/2016	22/11/2016	1	150000	100	16.67	119	1	1	0	0	42000	3
453	348	MUSH LIMITED	2015-04-08	23/11/2016	1	650000	142	20.93	618	1	3	0	1	300000	3
454	349	Bluebella	19/09/2005	25/11/2016	1	500000	198	17.21	664	1	3	0	0	100000	4
455	350	Rentivo	24/05/2011	27/11/2016	1	250000	136	17.6	267	1	3	0	0	74180	3
456	351	RAW HALO LTD	29/09/2014	30/11/2016	1	85000	176	14.48	248	0	2	0	0	10000	3
457				22/11/2017	2	110000	182	13.29	390	0	2	0	0	20100	3
458	352	MY FRIENDS ROOM LIMITED	2015-10-06	2016-06-12	1	90000	108	10.78	111	0	1	0	0	37000	3
459	353	Pedals London Ltd	29/04/2015	2016-12-12	1	90000	153	15.57	162	0	1	0	0	60000	3
460	354	ALL BY MAMA	2014-03-01	26/12/2016	1	75000	101	9.18	197	0	2	0	0	10000	3
461	355	Hop Stuff Brewery Ltd	2013-03-04	2013-06-07	1	50000	117	34.78	71	0	2	0	0	10000	3
462			2013-03-04	29/12/2016	2	500000	183	11.78	569	1	2	2	1	50000	3
463			2013-03-04	28/01/2018	3	400000	175	2.85	988	1	2	3	1	130000	3
464	356	MyShowcase Limited	2011-11-10	2017-06-01	1	750000	133	13.67	376	1	7	2	1	150000	3
465	357	Le Col Holdings ltd	25/06/2013	2017-07-01	1	1000000	109	21.54	344	1	3	0	1	250000	3
466	358	SCHOOL NOTICES	2012-08-10	2017-12-01	1	700000	116	21.4	176	1	2	0	0	250000	3
467	359	THE SURREY COOK LTD	19/09/2014	18/01/2017	1	87000	137	19.67	175	0	1	0	0	20000	3
468	360	CIRCUITREE ENERGY INDEPENDENCE LTD	27/10/2015	19/01/2017	1	100000	149	12	192	0	1	0	0	14000	2
469	361	CONQUERING HORIZONS LIMITED	20/02/2015	30/01/2017	1	600000	119	26.37	540	1	4	0	1	100000	3
470	362	REJUVENATION WATER	25/03/2015	2017-07-02	1	150000	131	17.23	258	1	5	0	0	25000	3
471				15/04/2020	2	75000	124	7.33	342	0	4	0	0	25000	3
472	363	Fitch Brew Co	18/05/2016	17/02/2017	1	100000	148	18.75	154	0	2	0	0	20000	3
473	364	TEMPLE CYCLES LTD	25/04/2014	20/02/2017	1	150000	132	12.84	153	1	1	0	0	30000	3
474	365	ME AND EM LIMITED	24/01/2006	26/02/2017	1	700000	192	17.15	826	1	3	0	1	200000	4
475	366	The Wild Beer Co	2012-01-06	2017-06-03	1	1000000	176	6.58	1937	1	6	1	1	555560	3
476	367	FULL LARDER LTD	2010-10-06	2017-09-03	1	250000	199	38.45	297	1	2	0	0	50000	3
477	368	Cocoon	19/05/2014	2017-09-03	1	2000000	119	13.77	1065	1	7	0	1	1000000	4
478	369	ELITE TRAINING EXPERIENCE	2016-02-02	2017-10-03	1	125000	111	23.66	153	0	1	0	0	25000	3
479	370	Armour Agent Limited	15/06/2016	14/03/2017	1	150000	100	20	167	1	3	1	0	39000	2
480				18/06/2019	2	200000	107	5.25	137	1	3	1	0	75000	2
481	371	CHEESECAKE EMPORIUM LTD	2012-07-06	17/03/2017	1	75000	119	44.97	141	0	1	0	0	40000	4
482	372	Forth	2014-12-06	18/03/2017	1	150000	110	18.1	284	1	2	0	0	35020	3
483	373	PepperHQ Limited	18/09/2013	22/03/2017	1	500000	104	8.34	334	1	3	0	0	31500	4
484	374	Nutrifix Ltd	2016-02-03	29/03/2017	1	100000	129	24.46	375	1	1	0	0	50000	2
485				2020-09-01	2	150000	268	13.29	1266	1	2	1	0	50000	2
486	375	Floom Ltd	13/07/2015	2017-05-04	1	390000	133	18.43	329	1	2	1	0	58800	3
487	376	Bedrock Learning	22/10/2014	2017-11-04	1	100000	153	16.17	240	1	2	0	0	20000	4
488	377	IMPACT RI LIMITED	2014-04-07	22/04/2017	1	99750	108	13.61	246	0	2	0	0	36020	2
				2019-10-09	2	200000	150	6	413	1	2	0	1	75000	3
489	378	TheFoodMarket.com	22/04/2013	23/04/2017	1	200000	174	16.6	487	0	4	2	0	52500	4
490	379	Bird & Blend	2013-05-04	27/04/2017	1	160000	227	14.2	280	1	2	0	0	65000	4
491	380	LIGHTVERT LTD	2011-11-11	28/04/2017	1	670000	114	19.9	326	1	2	1	0	370000	3
492	381	NM HOPE LIMITED	2014-04-12	2017-11-05	1	500000	112	15.21	405	1	2	0	0	50000	3
493	382	EVERYDAY ADVENTURES LIMITED	29/10/2014	15/05/2017	1	1000000	140	24.11	1165	1	6	0	1	100700	3
494				23/07/2019	2	1000000	174	12.18	1740	1	5	3	1	711000	3
495	383	Vita Mojo International Ltd	2015-02-11	15/05/2017	1	1500000	213	13.87	1112	1	4	3	1	1000000	4
496	384	EEBRIA LIMITED	21/01/2013	22/05/2017	1	500000	140	10.49	472	1	2	0	0	200000	3
497	385	ZZISH LIMITED	28/01/2013	23/05/2017	1	300000	114	22.68	150	0	1	0	0	113600	3
498				2018-08-07	2	1150000	177	6.24	293	0	3	1	1	500000	3
499	386	Chewymoon Limited	16/12/2015	26/05/2017	1	100000	147	12.03	271	1	3	2	0	43000	3
500				21/09/2018	2	250000	205	3.12	230	0	8	3	1	103150	3
501	387	Derby Brewing Group Limited	15/12/2016	26/05/2017	1	500000	109	9.73	611	1	4	0	0	25000	3
502	388	LOVE2LAUNDRY LTD	23/07/2014	30/05/2017	1	150000	124	17.96	239	1	1	0	0	62500	4
503	389	AM COMMUNICATIONS	2014-07-05	2017-04-06	1	75000	127	12.13	293	0	2	0	0	25000	3
504	390	Ideavate Limited	2015-05-06	2017-07-06	1	300000	174	22.51	453	0	2	0	0	50000	3
505	391	The Chapar Limited	29/12/2011	2017-08-06	1	1000000	126	12.32	700	1	3	1	1	250000	3
506	392	TAURUS WINES LIMITED	2001-04-06	2017-09-06	1	200000	138	9.97	84	1	2	0	0	20000	3
507	393	The Bottle Shop Limited	23/04/2010	24/06/2017	1	350000	112	11.29	367	1	1	0	0	50000	3
508	394	Mute International Limited	2015-07-12	27/06/2017	1	800000	100	14	566	0	4	3	1	140000	3
509	395	Canny Drinks Ltd	2015-04-06	2017-03-07	1	100000	172	22.36	350	0	2	0	0	24500	3
510	396	THEFULLWORKS LTD	16/01/2015	2017-04-07	1	125000	110	15.61	112	0	3	0	0	20000	4
511	397	The Vurger Co Ltd	2016-11-07	2017-04-07	1	180000	166	33.32	275	0	2	0	0	44090	3
512	398	PlanSnap Ltd	2016-09-03	2017-05-07	1	250000	152	11.26	511	0	1	0	0	35000	3
513	399	WIT Fitness Ltd	15/09/2014	2017-06-07	1	840000	149	17.34	389	1	4	0	0	500000	3
514	400	Upside Capital Limited	30/12/2016	2017-06-07	1	400000	100	3.23	492	0	2	0	0	100000	4
515				23/09/2018	2	400000	222	4.71	1655	1	2	0	1	200000	4
516	401	Academy of Robotics Limited	2014-09-09	2017-10-07	1	300000	100	15.38	261	0	1	1	0	150000	3
517	402	Techsixtyfour Ltd.	2015-07-09	2017-12-07	1	200000	109	9.9	220	0	2	0	0	27000	3
518	403	Appraise Me Ltd	2016-01-04	13/07/2017	1	300000	102	13.38	370	1	1	0	0	60000	3
519	404	Crafty Nectar Limited	2015-09-10	20/07/2017	1	100000	145	19.55	306	0	2	0	0	50000	4
520	405	The Market Mogul Limited	29/12/2014	22/07/2017	1	300000	243	19.57	656	0	4	0	0	120000	3
521	406	Benedita Limited	23/01/2017	31/07/2017	1	125000	129	16.04	159	0	1	1	0	50000	4
522	407	Third Wave Coffee Ventures Ltd	2015-05-05	2017-01-08	1	100000	162	24.55	182	1	1	0	0	10000	3
523				20/06/2019	2	100000	120	13.85	479	0	1	0	1	50000	3
524	408	nHouse Commerical Ltd	31/10/2016	2017-03-08	1	200000	198	17.94	489	1	3	0	0	25000	2
525				2019-06-02	2	495000	153	6.39	705	1	3	0	1	200000	2
526	409	BLACK BEE HONEY LIMITED	25/01/2017	2017-08-08	1	75000	148	14.13	328	0	2	0	0	10000	3
527				20/06/2019	2	100000	221	21.96	482	0	2	0	0	10000	3
528	410	Tea Venture Ltd	22/01/2016	2017-10-08	1	120000	181	20.59	281	0	2	2	0	10000	3
529				18/07/2018	2	150000	201	7.84	380	0	3	2	1	20000	3
530				30/05/2020	3	150000	372	7.59	960	1	3	3	1	100000	3
531	411	MONEY DASHBOARD LTD	24/04/2006	21/08/2017	1	1000000	125	9.01	1581	1	5	0	1	150000	4
532				20/05/2019	2	1500000	245	4.93	3331	1	4	0	1	1000000	4
533	412	GrafterNow Ltd	25/11/2016	24/08/2017	1	150000	155	11.2	329	0	2	0	0	100000	3
534	413	RS Scan Lab	1999-09-06	24/08/2017	1	750000	132	9.01	977	1	8	2	1	300000	3
535	414	FEAST Hq Limited	22/01/2015	28/08/2017	1	150000	101	13.67	318	3	2	1	0	25000	3
536	415	Wild Card Brewery Limited	24/07/2012	2017-01-09	1	250000	118	8.39	359	1	2	0	0	20000	3
537	416	Excellent Gourmet Trading Limited	15/08/2014	2017-01-09	1	100000	100	21.6	302	1	2	1	0	30000	4
538				29/06/2019	2	300000	150	14.29	365	0	2	1	1	50100	4
539	417	York Cocoa House	16/09/2011	2017-05-09	1	250000	124	15.11	494	0	3	0	0	50000	3
540	418	Fishy Filaments Ltd	2017-04-07	2017-06-09	1	140000	148	32.29	407	1	1	0	0	15000	3
541	419	Ultramed Ltd	30/09/2014	16/09/2017	1	100000	117	17.47	473	1	2	0	0	40000	3
542	420	MINDFUL CHEF LTD	20/10/2014	27/09/2017	1	1000000	191	21.49	638	1	5	1	1	600000	3
543	421	Kokoon Technology Ltd	21/10/2013	28/09/2017	1	750000	219	21.76	841	1	4	1	0	500000	4
544	422	For Good Causes	28/09/2016	2017-03-10	1	250000	116	20.56	211	0	2	0	0	15000	3
545	423	PELICAN EXCHANGE LIMITED	2015-12-02	2017-05-10	1	750000	132	19.9	406	0	3	0	0	150000	4
546	424	Boulder Hut Ltd.	2016-06-09	2017-05-10	1	240000	160	43.09	352	1	2	0	0	50000	4
547	425	NFSG Limited	24/10/2014	2017-09-10	1	150000	110	6.23	277	0	2	0	0	40000	3
548	426	The Rattle Ltd	20/04/2017	2017-09-10	1	300000	140	21.99	171	1	2	0	0	70000	4
549				2018-07-12	2	800000	139	15.64	1191	1	2	0	1	200000	4
550	427	Homefans Ltd	18/08/2015	2017-10-10	1	100000	109	15.68	145	1	2	1	0	20000	3
551				2020-02-03	2	200000	103	10.37	148	0	2	2	1	84730	3
552	428	Green Running Limited	2010-05-03	18/10/2017	1	500000	233	14.46	963	1	2	0	1	100000	3
553				2018-07-12	2	350000	219	3.55	1118	1	5	1	0	125000	3
554	429	Rightangled Limited	2015-11-11	28/10/2017	1	100000	103	22.41	754	1	1	1	0	40000	4
555				31/10/2019	2	300000	233	4.94	597	1	1	1	0	90300	4
964	721	Rightangled Limited	2015-11-11	2020-07-05	3	50000	545	3.22	1277	1	2	2	0	155000	4
556	430	Field And Flower Ltd	2010-09-03	30/10/2017	1	750000	116	8.25	643	0	3	0	1	50000	3
557	431	Borrow A Boat Ltd	21/11/2016	2017-01-11	1	200000	106	28.1	688	1	1	0	0	25000	4
558				2018-07-12	2	600000	249	29.95	1537	1	1	0	1	525000	4
559				18/03/2020	3	1250000	250	8.09	1618	0	4	2	1	1116910	4
560	432	Brew Brokers Ltd	2017-09-05	2017-02-11	1	380000	100	45.6	387	1	2	0	0	100000	4
561	433	Gentianes Solutions Ltd	27/05/2009	2017-04-11	1	750000	155	17.53	704	1	4	0	1	100000	3
562	434	THE LAKES DISTILLERY COMPANY PLC	2011-12-09	2017-08-11	1	1000000	162	3.53	435	1	15	0	1	100000	5
563	435	Glovebox Direct Ltd	16/05/2017	2017-09-11	1	120000	151	18.51	115	0	4	1	0	40000	4
564				2018-11-05	2	300000	112	14.78	206	0	4	1	0	200000	4
565	436	Those Ltd	29/09/2015	14/11/2017	1	196000	100	9.82	300	0	2	0	0	30500	3
566	437	Garden Compass Limited	2015-02-12	16/11/2017	1	200000	136	8.35	290	0	2	0	0	50000	3
567	438	Intelligence Fusion Limited	2014-09-10	16/11/2017	1	400000	119	37.44	228	1	2	0	0	150000	3
568	439	P2G.COM WORLDWIDE LIMITED (Parcel2Go)	13/09/2012	20/11/2017	1	500000	211	2.58	1308	1	7	0	1	250000	3
569	440	Grind & Co. Ltd	28/11/2013	23/11/2017	1	750000	172	19.62	1287	1	5	1	0	60000	4
570				2019-06-03	2	750000	251	9.07	1691	1	4	2	1	326000	4
				2015-06-07	3	1350000	255	8	2447	1	4	3	1	100000	3
571	441	Press London Limited	22/01/2013	27/11/2017	1	1000000	111	11.02	328	1	3	0	1	300000	3
572	442	CHIP FINANCIAL LTD	2016-08-04	27/11/2017	1	600000	161	26.16	2873	1	1	0	0	12000	3
573				2018-09-11	2	1000000	240	20.9	4170	1	2	1	1	367430	3
574				13/09/2019	3	1000000	376	4.29	6897	1	2	2	1	30000	3
				2020-09-04	4	1070183	380	3.53	6535	1	4	4	1	392004	4
				2020-09-09	5	2000000	516	2.15	6200	1	4	5	1	3840456	4
				15/09/2020	6	5000000	1104	1.19	9190	1	4	8	1	5000000	4
575	443	BONNIE GULL HOLDINGS LTD.	22/02/2017	2017-02-12	1	200000	112	12.35	205	1	5	0	0	90000	3
576	444	Open For Vintage Limited	14/07/2015	2017-05-12	1	150000	100	13.45	148	0	2	2	0	50000	4
577	445	Silverfriend Ltd	26/06/2017	2017-08-12	1	150000	118	22.81	201	0	4	0	0	50000	3
578	446	WHITE CAR LIMITED	18/02/2016	2017-11-12	1	650000	126	12.33	506	0	5	0	0	200000	3
579	447	Squirrel Financial Wellbeing Ltd	23/07/2013	2017-11-12	1	400000	125	10	707	1	2	0	0	75000	3
580	448	Marketsflow Ltd	28/12/2016	2017-12-12	1	210000	100	18.3	668	1	1	0	0	60000	5
581				2019-05-05	2	700000	255	6.86	1546	0	1	0	1	200000	5
582	449	Moody Delivery	15/09/2016	17/12/2017	1	150000	105	17.37	212	0	2	0	0	20000	3
583	450	HYPER GLOBAL MEGA DAN	20/05/2010	18/12/2017	1	100000	103	10.34	108	0	1	0	0	15000	3
584	451	Still On The Hill Ltd	2015-01-10	21/12/2017	1	750000	115	7.99	739	1	6	1	0	50000	3
585	452	BDM MEDICAL LIMITED	2014-11-11	28/12/2017	1	500000	161	11.86	1134	1	2	0	0	60000	2
586	453	FullClear (UK) Ltd	2014-06-05	28/12/2017	1	250000	100	12.82	337	1	3	1	0	25000	4
587	454	Honcho Markets Ltd	28/08/2014	2018-04-01	1	650000	127	38.06	681	1	6	1	0	150000	3
588				2020-09-01	2	700000	127	11.47	1592	0	5	1	1	259870	3
589	455	Manigo Services Ltd	30/11/2015	2018-12-01	1	300000	170	14.33	355	1	1	1	0	150000	4
590	456	Zapaygo Investments Ltd	20/08/2015	18/01/2018	1	500000	100	15.5	231	1	3	0	0	130780	4
591	457	Oval Money Ltd	2016-05-02	18/01/2018	1	500000	125	11.13	919	1	5	1	0	36000	3
592	458	Capsicana Ltd	2009-07-12	22/01/2018	1	200000	111	10.02	306	0	2	0	0	37500	3
593	459	Ascot Ales Limited	19/01/2007	22/01/2018	1	120000	125	40.36	354	1	3	0	0	43000	3
594				2019-04-02	2	200000	125	23.61	537	1	4	2	0	100000	3
				2020-01-04	3	250000	124	9.08	1237	0	2	4	0	235000	3
595	460	Discovery Yachts Group Limited	2014-09-12	31/01/2018	1	750000	295	22.79	401	1	4	0	0	104555	3
596	461	Four Legs are Better than Two Limited	2015-01-04	2018-01-02	1	350000	164	12.24	601	0	3	1	0	120000	3
597	462	Optiat Ltd	20/01/2016	2018-03-02	1	150000	145	9.81	377	0	2	0	0	10000	4
598	463	Favour Up Limited	2016-06-07	2018-05-02	1	90000	120	15.29	236	0	2	2	0	30000	4
599	464	Wombat Invest Ltd	15/09/2017	2018-07-02	1	250000	100	25.19	479	1	1	1	0	36500	4
600	465	SunTech UK Ltd	15/05/2009	2018-07-02	1	500000	268	12.38	313	1	2	1	0	100000	3
601				2020-05-01	2	350000	117	2.1	746	0	2	1	1	125000	3
602	466	Recycling Technologies Ltd	14/02/2011	17/02/2018	1	1200000	307	12.7	1394	1	8	1	1	802320	4
603				2018-12-12	2	1300000	149	4.66	1472	1	7	2	1	2474692	4
604	467	Thyngs Ltd	2016-08-03	20/02/2018	1	300000	100	12.24	349	0	1	0	0	25000	3
605	468	Ammique Ltd	18/12/2003	22/02/2018	1	500000	172	14.7	187	0	5	0	1	500000	3
606	469	Sogud Limited	24/03/2015	27/02/2018	1	100000	164	20.49	201	1	2	0	0	15000	3
607	470	Northern Monk Brewing Co LTD	15/08/2013	2018-01-03	1	500000	296	12.91	2090	1	2	0	0	50000	3
608	471	Left Handed Giant Brewing	27/06/2013	2018-02-03	1	450000	233	12.97	1453	1	3	1	0	80000	3
609	472	TeamO Marine Safety Products Limited	23/08/2012	2018-02-03	1	200000	120	26.77	196	0	3	0	0	111600	4
610	473	Labrador Ltd	16/04/2013	2018-06-03	1	750000	118	13.55	463	0	6	1	1	250000	3
611	474	Archie Foal Ltd	21/07/2010	2018-09-03	1	250000	138	12.16	243	1	2	0	0	90000	4
612	475	Country Matters Ltd	2011-09-09	2018-09-03	1	100000	130	15.75	119	1	2	0	0	80000	3
613	476	Lacehouse Kitchen Ltd	28/01/2016	23/09/2019	1	250000	101	17.61	649	1	2	0	0	14000	4
614	477	GO MODULAR TECHNOLOGIES (UK) LTD	27/10/2017	14/03/2018	1	395000	104	12.98	503	1	4	1	0	195000	5
615	478	HERBIVORE RESTAURANTS LTD	16/10/2017	19/03/2018	1	100000	176	23.7	187	1	2	0	0	30100	3
616				2019-01-03	2	350000	157	5.7	746	0	2	0	0	25000	3
617	479	Good Sixty Limited	14/03/2016	25/03/2018	1	150000	125	14.64	316	1	2	0	0	15010	3
618	480	Tribal Sports Nutrition Ltd	2012-11-10	27/03/2018	1	75000	199	21.95	157	0	1	0	0	25000	3
				2020-11-12	2	250000	167	7.56	234	1	3	1	0	75000	3
619	481	Midrive Limited	16/07/2014	28/03/2018	1	1800000	137	19.9	728	1	4	1	1	300000	3
620	482	ONE WOMAN OWNER LTD	2014-06-02	28/03/2018	1	300000	138	19.69	222	0	2	0	0	40000	4
621	483	Hiyacar Limited	13/09/2013	28/03/2018	1	500000	246	14.42	736	1	7	1	1	136000	3
622	484	Natural Nutrients UK Ltd	16/11/2012	29/03/2018	1	100000	115	9.93	181	0	2	0	0	30000	3
623	485	Winebuyers LTD	2015-08-10	2018-07-04	1	525000	108	5.59	310	1	1	0	0	250030	4
624	486	The Skunk Works Surf Company Ltd	2015-04-11	2018-11-04	1	350000	106	11.02	396	1	3	0	0	100000	2
625	487	The Five Points Brewing Company Ltd	2012-11-12	14/04/2018	1	750000	152	8.37	1571	1	2	0	1	68500	3
626	488	FUTURE DJS LTD	2016-05-08	15/04/2018	1	250000	130	17.2	199	0	5	0	0	50000	5
627	489	Employee Republic Ltd	25/02/2015	24/04/2018	1	90000	220	3.2	27	0	4	0	0	35750	4
628	490	The Style Guide Limited	24/03/2016	25/04/2018	1	175000	111	19.16	312	0	2	0	0	30000	4
629	491	Redemption Enterprises Ltd	13/03/2013	26/04/2018	1	300000	103	11.07	328	0	1	0	0	100000	4
630	492	N2M Limited	31/03/2016	30/04/2018	1	200000	126	12.33	312	1	3	0	0	25000	3
631	493	East London Liquor Company	24/05/2013	2018-02-05	1	750000	176	8.12	927	0	5	2	1	225000	3
632	494	Reveal Dating Ltd	2017-12-04	2018-03-05	1	50000	109	15.87	178	0	3	0	0	5000	3
633				26/03/2019	2	50000	119	4.58	137	0	3	0	0	6000	3
634	495	Nanusens Limited	27/04/2018	2018-05-05	1	100000	199	20.74	173	1	1	1	0	89200	1
635				27/04/2019	2	200000	235	7.9	210	1	4	2	0	50000	1
636				23/09/2019	3	100000	199	1.97	713	0	3	3	0	16550	1
637				25/09/2019	4	400000	160	1.24	785	0	3	7	0	110000	1
638	496	Cell Guidance Systems Limited	2010-12-01	17/09/2013	1	100000	167	14.55	138	0	3	0	0	50000	2
639				2018-08-05	2	500000	290	8.29	862	0	3	0	1	100000	2
640	497	The Cotswolds Distilling Company Ltd	2013-07-06	2018-08-05	1	2000000	141	8.62	1169	1	4	2	1	192112	5
641	498	247 BABYSITS LTD.	31/01/2017	18/05/2018	1	150000	100	19.35	234	0	2	0	0	53940	4
642	499	The Park Brewery	2014-11-06	2016-01-06	1	100000	177	17.13	404	1	2	0	0	20000	3
				18/11/2020	2	175000	212	8.45	388	0	2	0	0	14000	3
643	500	Healing Clouds LTD	27/10/2017	2018-04-06	1	100000	122	14	141	0	1	1	0	20000	4
644	501	Artis Financial Services Ltd	2016-05-08	2018-05-06	1	100000	142	32.26	407	1	2	2	0	25000	1
645	502	HOP KING BREWERY LTD	2016-12-09	2018-06-06	1	150000	111	9.34	184	0	1	0	0	20100	2
646	503	VPS GROUP LIMITED	2016-08-03	2018-11-06	1	750000	113	12.34	225	0	1	0	0	250000	2
647	504	HARTS GROUP LTD	2008-05-02	2018-12-06	1	750000	318	12.98	913	0	11	0	1	150000	3
648	505	WooHa Brewing Company	16/06/2014	2018-12-06	1	125000	102	11	212	1	3	2	0	50000	3
649				23/01/2020	2	600000	125	5.9	221	1	4	2	1	400000	3
650	506	Feedr Limited	18/01/2016	13/06/2018	1	450000	120	16.17	248	1	2	1	0	160000	4
651	507	Movie Collective Ltd	2018-08-02	14/06/2018	1	500000	105	14.97	499	0	3	0	0	150000	3
652	508	Asap Water Crafts	29/04/2013	14/06/2018	1	150000	186	17.18	303	1	1	0	0	20000	3
653				24/03/2020	2	150000	102	7.38	1229	0	1	0	1	30000	3
654	509	Topiq Limited	2012-11-04	14/06/2018	1	100000	100	7.14	130	0	1	0	0	17500	3
655	510	Polysolar Ltd	27/02/2007	24/06/2018	1	250000	174	24.52	1742	1	2	0	0	50000	3
656				27/07/2020	2	750000	473	12.78	2807	1	2	2	1	50000	3
657	511	Ingle & Rhode Ltd	20/02/2007	28/06/2018	1	300000	135	16.9	273	1	2	0	0	30120	4
658				13/11/2019	2	100000	118	3.65	150	1	3	1	0	20000	4
659	512	Blok London Ltd	14/10/2015	2018-03-07	1	250000	118	8.58	571	1	2	0	0	50000	3
				2020-01-09	2	750000	182	4.22	593	0	3	1	1	115000	3
660	513	Two Heads Beer Co Limited	31/08/2017	2018-06-07	1	350000	107	15.79	332	1	3	1	0	132500	3
661	514	DAISY GREEN FOOD LIMITED	2012-11-04	2018-06-07	1	500000	198	9.98	398	1	2	1	1	200000	4
662	515	HEALTH TECHNOLOGIES LIMITED	2016-03-10	2018-07-07	1	500000	152	9.83	389	1	5	0	0	150000	3
663	516	SUN HARVESTER LIMITED	2017-11-05	2018-12-07	1	75000	161	15.23	271	0	2	0	0	15000	1
664				22/05/2019	2	75000	248	6.05	570	1	3	0	0	10000	1
665	517	Genomesio	2017-01-08	18/07/2018	1	50000	287	8.74	287	1	5	2	0	20000	4
666				30/01/2020	2	50000	218	1.79	311	1	5	2	0	15000	4
667	518	The St Andrews Brewing Company Ltd	27/05/2015	20/07/2018	1	400000	155	7.64	724	1	5	2	0	50000	3
668	519	Tribal Events Ltd	2015-01-09	20/07/2018	1	180000	108	9.75	195	0	2	1	0	20000	3
669	520	L'Estrange London Limited	2013-10-01	23/07/2018	1	300000	123	13.66	153	1	2	0	0	60000	2
670	521	Utopian Brewery Limited	16/05/2017	24/07/2018	1	350000	121	27.25	217	1	3	0	0	50000	3
671	522	Loch Lomond Brewery Ltd	26/10/2009	24/07/2018	1	350000	157	15.38	546	0	2	0	0	40000	3
672	523	Sthaler Ltd	30/07/2012	2018-01-08	1	750000	162	23.19	518	0	4	0	0	330170	4
673	524	Sequence Nutrition Ltd	20/03/2014	2018-03-08	1	400000	227	12.44	435	1	1	0	0	599980	3
674	525	BABB GROUP LTD	2018-09-02	2018-03-08	1	1500000	100	22.91	1232	1	1	0	1	346050	3
675	526	Pack'd Limited	22/04/2014	2018-03-08	1	500000	104	10.66	449	0	2	0	0	200000	3
676	527	PICFAIR LIMITED	2013-05-04	2018-03-08	1	350000	119	6.09	371	0	4	0	0	100000	4
677	528	Gunna Drinks Ltd	30/11/2015	2018-06-08	1	500000	163	27.76	245	0	1	0	0	500000	3
678	529	Carbon Black System Ltd	2004-06-10	2018-12-08	1	340000	105	26.95	220	1	2	0	0	192290	4
679	530	Strawberry Energy London Limited	2015-03-10	2018-12-08	1	300000	120	13.85	397	1	1	1	0	300000	4
680	531	Tuk Tuk Chai	20/01/2015	13/08/2018	1	150000	183	12.98	375	1	1	0	0	50000	3
681	532	Awesome Merchandise Limited	14/10/2009	15/08/2018	1	350000	187	10.39	1064	0	2	0	0	40000	4
682	533	Monty's Deli Limited	2014-03-06	20/08/2018	1	150000	141	13.15	300	0	4	0	0	26000	3
683	534	Muller EV	25/02/2016	20/08/2018	1	200000	363	22.52	865	1	2	1	0	50000	4
684				2019-07-11	2	300000	200	12.83	1656	1	2	2	1	60000	4
685	535	ThingThing Ltd.	17/07/2015	24/08/2018	1	230000	263	9.3	407	1	2	2	0	179040	3
686	536	PROPIFI CAPITAL LTD	2018-11-04	24/08/2018	1	250000	155	14.49	564	0	4	1	1	50000	3
687	537	BiiM Limited	27/05/2015	29/08/2018	1	100000	249	19.98	251	1	2	2	0	80000	2
688	538	ShopUpp Limited	2015-02-10	31/08/2018	1	200000	108	11.95	128	0	2	2	0	37500	3
689	539	Northern Bloc Ice Cream Ltd	2014-10-06	2018-04-09	1	400000	118	9.69	118	0	5	2	0	100000	3
690	540	butterwire limited	22/03/2017	2018-10-09	1	200000	153	9.44	222	0	2	1	0	142000	3
691	541	Smith Global Ltd	15/05/2002	2018-11-09	1	1000000	192	18.37	2026	1	5	0	1	250000	4
692	542	Playbrew	2016-11-11	23/09/2018	1	140000	112	22.52	277	1	1	0	0	40000	3
693	543	Exceedence Ltd	25/05/2018	24/09/2018	1	250000	100	11.11	354	0	2	2	0	30000	3
694	544	Impact Marathon Series Ltd	27/04/2015	26/09/2018	1	80000	103	8.7	93	0	1	0	0	20000	3
695	545	Redemption Brewing Company Limited	2009-06-02	29/09/2018	1	300000	127	16.7	560	1	2	0	0	25000	3
696	546	Nibbling Jewellery Ltd	29/07/2014	2018-05-10	1	200000	143	13.72	158	0	1	1	0	100000	3
697	547	Boom Spin Ltd	13/04/2010	2018-11-10	1	750000	107	13.87	323	1	5	1	0	150000	3
698	548	Geronigo Ltd	2018-10-07	17/10/2018	1	200000	131	24.74	249	1	2	0	0	50000	4
699	549	SUNSTONE IP SYSTEMS LIMITED	2011-02-03	18/10/2018	1	500000	117	15.59	438	0	4	0	0	100000	4
700	550	Honeypot Dating Ltd	2018-10-09	21/10/2018	1	100000	117	22.67	119	0	2	0	0	20000	3
701	551	Wildanet Ltd	26/01/2017	26/10/2018	1	1000000	100	17.22	315	1	4	0	1	500000	4
702	552	Chimney Fire Coffee Ltd	2016-11-03	27/10/2018	1	120000	129	15.47	263	1	1	0	0	12500	4
703	553	99home Ltd	2016-09-11	28/10/2018	1	295000	100	22.92	177	1	3	0	0	100000	4
704	554	Bike Taxi Ltd	2017-01-02	31/10/2018	1	150000	140	19.03	461	1	3	0	0	50000	3
705				2019-10-12	2	250000	235	10.1	624	1	3	2	1	25000	3
				27/04/2021	3	300000	389	5.47	834	1	3	3	0	50000	4
706	555	Motion Metrics Ltd	24/09/2013	2018-03-11	1	400000	249	22.66	266	0	2	0	0	113510	3
707	556	Coconut Platform Ltd	2015-07-12	2018-06-11	1	500000	171	17.93	1997	1	3	0	0	367000	4
708				2020-11-06	2	700000	339	16.52	2930	1	3	1	1	200000	4
709	557	SP MARKET LIMITED	13/03/2009	2018-10-11	1	750000	116	8.03	414	0	4	0	0	260000	3
710	558	Exeter Gin Limited	26/01/2017	2018-11-11	1	100000	116	11.34	141	1	3	0	0	70000	3
711	559	Siren Craft Brew	16/08/2012	18/11/2018	1	750000	162	9.95	1520	1	2	0	0	42000	4
712	560	GLACIES LIMITED (POPS)	13/11/2013	19/11/2018	1	400000	119	9.44	302	0	5	0	0	65000	4
713	561	Fea	2018-12-10	19/11/2018	1	100000	102	6.38	240	0	1	0	0	50000	1
714	562	A rule of tum Burger shop LTD	29/08/2018	23/11/2018	1	400000	121	13.18	349	1	2	0	0	10000	2
715	563	Verdant Brewing Co Ltd	30/09/2014	24/11/2018	1	500000	270	12.47	2056	1	3	0	0	200000	3
716	564	DC Wholefoods LTD	2014-05-11	26/11/2018	1	150000	167	18.6	165	1	3	0	0	60000	4
717	565	Bloombox Club Ltd	23/09/2015	28/11/2018	1	250000	107	10.68	205	1	4	2	0	50000	3
718	566	Clothes Doctor	30/03/2017	29/11/2018	1	200000	121	9.17	221	0	3	0	0	30000	3
719	567	Thomson & Scott Limited	2013-07-11	2018-02-12	1	300000	158	14.21	354	1	3	1	1	470000	4
720	568	The Detox Kitchen Ltd	26/03/2012	2018-10-12	1	550000	105	7.67	273	1	1	0	0	150000	3
721	569	Small Robot Company Limited	2017-03-07	14/12/2018	1	500000	234	22.69	1159	1	2	0	0	60100	4
722				15/01/2020	2	400000	272	20.71	1713	1	2	1	1	200000	4
				2020-08-09	3	700000	298	5.52	1593	1	2	3	1	125000	4
723	570	Dynamo Group LTD	23/04/2018	14/12/2018	1	90000	143	21.07	98	1	1	1	0	130000	0
724				20/11/2019	2	120000	177	8.75	115	0	1	1	0	220000	0
725	571	2 Degrees Ltd (Manufacture 2030)	28/01/2008	20/12/2018	1	250000	112	6.54	223	0	3	0	0	100000	1
726	572	WeFiFo Ltd	2015-10-09	21/12/2018	1	400000	104	12.94	112	0	3	0	0	150000	4
727	573	UNITI HOLDING UK LIMITED	23/11/2018	29/12/2018	1	1000000	110	21.11	1945	0	1	1	1	50000	4
728	574	Kokoon Technology Ltd	21/10/2013	28/09/2017	1	750000	219	21.76	841	1	4	1	1	500000	4
729	575	Anspach and Hobday Ltd	26/04/2012	2019-10-01	1	400000	131	14.92	542	0	2	0	0	70000	3
				2021-11-11	2	300000	220	11.89	869	1	2	0	1	250000	4
730	576	GroupMove Limited	29/06/2012	21/01/2019	1	1000000	100	21.66	1071	1	2	1	1	200000	3
731	577	Service Robotics Ltd	23/08/2017	23/01/2019	1	120000	126	17.48	252	0	3	0	0	36000	2
732				2020-08-04	2	450000	136	9.05	304	0	4	1	1	300000	2
733	578	EFS Global Ltd	14/10/2018	24/01/2019	1	650000	134	15.88	256	0	2	0	0	178050	3
734	579	Safe Solvents Europe Ltd	23/02/2012	28/01/2019	1	800000	144	24.87	365	0	4	0	0	99500	3
735	580	Downyourhighstreet.com Ltd	15/04/2013	29/01/2019	1	150000	174	17.87	122	1	2	0	0	100000	5
736	581	UK Vehicle Ltd	2015-06-07	30/01/2019	1	1000000	154	17.16	473	1	3	0	1	96853	3
737	582	Brushbox Limited	20/03/2017	2019-04-02	1	500000	147	20.92	275	0	2	0	0	100000	3
738	583	Resilience Energy Technology	20/04/2018	14/02/2019	1	100000	151	18.94	375	1	1	0	0	11010	4
739	584	iHaveit	2018-04-04	15/02/2019	1	50000	100	11.96	110	0	1	0	0	11500	5
740	585	Flexible Fitness Technologies Limited	19/08/2016	18/02/2019	1	250000	104	6.97	116	0	2	1	0	50000	3
741	586	Handbag Clinic Limited	2018-04-09	19/02/2019	1	150000	160	13.86	281	0	3	0	0	30010	4
742	587	Aviation and Tech Capital Limited	2012-07-02	22/02/2019	1	350000	130	21.37	275	0	4	0	0	250000	3
743	588	The Ethical Butcher	2014-02-04	26/02/2019	1	350000	100	19.44	228	0	1	0	0	36010	3
				23/06/2021	2	400000	356	24.07	1263	1	1	1	1	450000	4
744	589	Brew Monster Ltd	20/03/2017	27/02/2019	1	50000	198	8.28	312	1	2	1	0	8000	3
745	590	Opumo Ltd	2011-08-03	27/02/2019	1	350000	112	6.16	407	0	2	0	0	40000	5
746	591	Staggeringly Good Ltd	28/04/2015	2019-03-03	1	300000	100	10.71	445	0	3	0	0	30460	3
747	592	jeeni limited	25/05/2018	2019-04-03	1	100000	101	14.05	115	0	2	0	0	25000	3
748				2019-07-10	2	100000	130	4.17	135	1	2	1	0	59500	3
749				15/07/2020	3	100000	118	2.89	572	0	2	2	1	140000	3
750	593	Unity Brewing Ltd	21/08/2014	2019-07-03	1	130000	146	10.61	370	0	1	0	0	20000	3
751	594	Festicket Ltd	25/01/2012	19/03/2019	1	1000000	100	9.32	1012	1	6	2	1	350000	5
752	595	Bee Good Enterprises Ltd	25/02/2013	27/03/2019	1	100000	255	12.5	431	1	4	1	1	35000	4
753	596	Invest With Prop Limited	2016-07-12	2019-02-04	1	300000	119	14.55	481	0	5	0	0	119250	4
754	597	Docuchain Limited	2018-03-01	2019-05-04	1	75000	189	14.52	196	1	6	2	0	20000	2
755				14/02/2020	2	75000	159	2.59	202	0	6	2	0	30000	2
756	598	Crate Brewery	14/04/2016	2019-05-04	1	500000	192	7.43	1316	1	3	0	0	130000	3
757	599	Circle Squared Informatics	2018-12-10	13/04/2019	1	50000	100	23.7	117	0	1	0	0	11000	3
758	600	GeoDB Blockchain Ltd	2019-04-03	15/04/2019	1	750000	117	8.07	542	0	4	4	0	695820	3
759	601	Hoptroff London Limited	29/04/2015	15/04/2019	1	200000	183	18.5	696	1	3	0	0	51000	3
				17/01/2020	2	250000	330	11.36	756	1	3	0	1	220670	3
				2021-10-03	3	600000	491	9.52	1786	1	3	6	1	590000	3
760	602	TOG Knives Ltd.	13/04/2015	17/04/2019	1	100000	193	16.23	293	1	1	0	0	22000	3
761	603	Genuine Impact Ltd	2018-09-07	2019-07-05	1	150000	333	17.27	559	1	2	1	0	100000	3
				2020-02-11	2	250000	614	7.27	1924	1	2	1	1	460960	3
762	604	Paradym Ltd	23/09/2016	15/05/2019	1	395000	108	16.24	224	1	2	2	0	250000	3
763	605	LuckyTrip Ltd	17/11/2014	21/05/2019	1	200000	224	19.01	1879	1	2	0	1	92110	4
764	606	Hello Solo Ltd	13/01/2017	22/05/2019	1	80000	107	14.68	131	0	1	0	0	25000	3
765	607	ReCircle Recycling Ltd	24/07/2018	22/05/2019	1	500000	109	16.88	476	0	3	2	0	100000	3
766	608	The Drone Aerial Operators Group Ltd	17/07/2015	28/05/2019	1	250000	119	16.61	295	0	1	0	0	75000	4
767	609	Winchester Distillery Limited	13/11/2006	2019-02-06	1	375000	122	9.77	732	1	1	0	0	125000	3
768	610	PLAYIN CHOC LTD	29/09/2016	2019-02-06	1	250000	111	16.59	180	0	4	1	0	50000	3
				21/05/2021	2	250000	140	3.04	320	0	4	1	1	100003	4
769	611	Homyhub LTD	21/11/2016	2019-03-06	1	250000	162	23.15	163	1	3	0	0	88000	3
770	612	Koy Clothing Limited	23/11/2016	2019-06-06	1	100000	131	12.72	95	0	5	1	0	30000	3
771	613	Good Clubs Ltd	14/12/2016	2019-07-06	1	400000	104	13.8	556	1	4	0	0	202500	3
772				24/06/2020	2	600000	138	10.02	1964	1	4	0	1	232000	3
				23/10/2021	3	1000000	166	2.53	2549	1	5	2	1	562500	4
773	614	United Authors Publishing Ltd	2010-09-06	2019-11-06	1	750000	172	7.3	595	1	5	0	1	88431	3
774	615	141 Fifth Limited (LetsBab)	2018-05-04	19/06/2019	1	300000	125	15.9	144	0	1	0	0	76920	4
775	616	Stablepharma Ltd	26/01/2012	26/06/2019	1	750000	174	11.58	524	1	4	0	1	250000	3
776	617	Nutmeg Saving and Investment Limited	24/01/2011	20/06/2019	1	1000000	178	21.49	2168	1	9	3	1	199969	4
777	618	Gozney Group Limited	23/03/2010	2019-07-06	1	500000	143	17.98	850	1	4	1	1	100000	4
778	619	Buymeonce Limited	2016-08-03	2019-05-06	1	300000	181	18.52	472	1	4	0	0	138500	4
				24/11/2020	2	500000	208	14.81	1313	1	5	0	1	284357	4
779	620	Rosemary Water Limited	15/11/2016	21/06/2019	1	1000000	122	14.59	569	0	2	1	1	250000	3
780	621	Roarsome Ltd	2017-10-07	28/06/2019	1	200000	137	10.69	155	1	3	0	0	65000	2
781	622	Novaton AG	2018-01-04	2019-07-01	1	300000	148	14.16	295	0	5	0	0	76920	1
782	623	Travala Limited		17/01/2020	1	200000	183	14.38	354	1	3	0	0	98100	4
783				26/10/2020	2	500000	289	7.64	931	1	7	3	1	479770	4
784	624	GUSTO ORGANIC LTD	2012-10-04	29/06/2019	1	180000	255	15.55	401	0	2	0	0	100000	3
785	625	Gruppo Cadoro Ltd	2019-01-03	29/06/2019	1	250000	110	26.86	116	0	1	1	0	50000	3
786	626	Bang Curry Ltd	2012-01-02	2019-03-07	1	100000	183	15.51	242	0	2	0	0	30000	3
787	627	Pacla Medical Limited	21/8/2015	2019-03-07	1	400000	129	14.78	118	0	2	1	1	250000	4
788	628	LuxDeco Ltd	14/05/2012	2019-05-07	1	1500000	101	9.48	178	1	2	0	1	750000	4
789	629	LIFE LENGTH SL	2011-01-05	2019-08-07	1	650000	131	15.89	1085	1	2	0	1	437600	4
790	630	Novaton AG	2018-01-04	2019-07-01	1	300000	148	14.16	295	1	8	0	1	76920	1
791	631	The Alternative Pallet	15/07/2008	2019-08-07	1	800000	119	12.35	764	1	6	1	1	200000	5
792				26/10/2020	2	1000000	162	9.87	1059	1	6	1	1	859778	5
793	632	MUROEXE INDUSTRIES S.L.	2012-01-02	2019-09-07	1	1000000	116	12.81	1165	1	2	0	1	44050	3
794	633	Space Store Limited	14/04/2016	15/07/2019	1	100000	146	14.22	188	0	3	1	0	100000	4
795	634	Mammalo Technology Ltd	2017-12-06	17/07/2019	1	125000	177	13.69	185	0	1	1	0	85000	3
796	635	Candidate ID Limited	24/09/2015	19/07/2019	1	50000	158	15.29	562	0	3	0	0	26000	3
797	636	Cornish Lithium Ltd	28/05/2016	24/07/2019	1	1000000	143	10.53	1222	1	4	1	1	150000	3
798				2020-12-10	2	1500000	344	11.43	3703	1	4	1	1	300000	3
799				2021-08-06	3	3000000	559	6.38	4997	1	4	2	1	270000	3
800	637	Future Bio Nutrition Limited	2018-04-12	25/07/2019	1	100000	192	8.37	258	0	2	0	0	100000	3
801	638	Elemental Digest Limited	23/08/2012	28/07/2019	1	1000000	152	9.23	684	1	5	0	1	73092	3
802				30/06/2021	2	1100000	124	8.48	1709	0	5	1	1	722035	3
803	639	RUNSMART, S.L (GAZELLA APP)	2019-01-01	28/07/2019	1	89500	127	11.34	144	0	3	0	0	47270	3
804	640	FG Watch Group Ltd	2015-05-10	2019-01-08	1	100000	294	19.21	744	1	2	0	0	32500	3
805	641	Planks Clothing Limited	25/11/2009	2019-02-08	1	300000	114	17.97	239	0	2	0	0	28000	4
806				29/04/2021	2	500000	175	7.97	512	1	4	1	1	205000	4
807	642	Reset Paris Ltd	18/01/2018	2019-04-08	1	100000	111	8.68	106	0	1	1	0	33670	2
809	643	Cheeky Chompers Limited	13/08/2012	2019-09-08	1	400000	114	11.25	280	0	2	0	0	50000	3
810	644	COCOROINTIM, S.L	20/5/2016	2019-09-08	1	270000	134	13.87	366	0	4	0	0	94390	3
811	645	MINDFUL HEALTHCARE LIMITED	17/12/2018	13/08/2019	1	50000	183	7.11	251	0	2	0	0	30000	4
812	646	Gendius Limited	13/05/2013	14/08/2019	1	400000	129	17.18	407	1	3	0	0	150000	4
813				19/06/2020	2	50000	732	1.8	872	1	3	0	0	20000	4
814	647	Urban Electric Networks Ltd	22/06/2017	21/08/2019	1	250000	192	13.8	902	0	2	0	0	74620	2
815	648	FourWho Ltd	2017-05-07	22/08/2019	1	150000	147	6.88	293	0	7	1	0	50000	4
816	649	YOUR HEALTHPOD LTD	2018-11-01	28/08/2019	1	50000	235	8.92	301	0	2	0	0	10000	0
817	650	Arival PTE. Ltd	15/4/2018	30/08/2019	1	700000	262	13.27	777	1	1	1	1	1542276	3
818	651	CURVE OS LIMITED	2015-02-04	2019-03-09	1	1000000	251	12.56	2402	1	7	5	1	500000	4
				25/05/2021	2	2000000	450	10.56	10564	1	6	5	1	1500000	4
819	652	CombiniCo. Ltd	13/04/2017	2019-03-09	1	200000	114	10.27	287	0	3	1	0	25000	3
820	653	Watbeck Ltd	2008-02-04	2019-03-09	1	110000	174	16.23	298	1	2	0	0	50000	3
821	654	Power Pet Brands	13/09/2013	2019-06-09	1	150000	128	8.04	329	1	2	0	0	25000	4
822	655	NextUp Comedy Ltd	2016-07-01	2019-06-09	1	150000	170	12.15	496	1	5	0	0	225000	3
				18/09/2020	2	300000	177	4.45	550	1	5	0	1	74253	3
823	656	WORKCLUB HQ LIMITED	2017-03-08	16/09/2019	1	250000	137	22.22	580	0	2	1	0	100000	4
824	657	Snaffling Pig Limited	2013-11-12	17/09/2019	1	750000	145	9.82	1853	1	3	0	1	50000	4
825	658	Elifinty Ltd	2018-04-05	17/09/2019	1	100000	100	7.41	185	0	2	1	0	42000	4
826	659	Asterley Bros, London Ltd	2014-05-11	18/09/2019	1	100000	136	11.98	323	0	1	0	0	22000	3
827	660	Specialist Photographic Limited	16/08/2012	20/09/2019	1	100000	129	10.12	170	0	2	0	0	10000	2
828	661	Limits Technology	2015-04-03	22/09/2019	1	150000	106	9.66	106	0	1	0	0	50000	3
829	662	Vega and Wallace Limited	21/9/2017	25/09/2019	1	100000	197	14.03	474	0	2	0	0	20000	3
830	663	carwow Ltd	2009-12-12	26/09/2019	1	2000000	248	22.7	967	1	7	1	1	484000	3
831	664	EDMUND HILLARY BRANDS LIMITED	29/04/2016	30/09/2019	1	600000	106	15.56	440	1	3	1	0	30000	2
832	665	Under the Doormat Ltd	31/03/2014	2019-02-10	1	400000	133	7.56	302	1	1	1	0	163878	4
833	666	ABODOO LIMITED	2017-01-05	2019-03-10	1	100000	212	14.1	420	0	2	0	0	22180	3
834	667	KornChain Limited	2018-02-01	2019-06-10	1	250000	115	14.59	240	0	1	0	0	60000	3
835	668	Patch Gardens Ltd	2015-01-12	2019-07-10	1	500000	282	10.5	3091	1	4	0	1	375000	3
836	669	Rebel Book Club Limited	2017-06-01	2019-08-10	1	100000	148	12.9	286	0	2	0	0	15000	3
837	670	Copper Cask Holdings Ltd	13/08/2019	14/10/2019	1	131500	153	7.49	155	0	2	1	0	45000	3
838	671	Nutri-Genetix Limited (NGX)	20/02/2017	20/10/2019	1	100000	181	12.22	329	0	3	0	0	15010	2
840				22/10/2020	2	150000	188	2.5	305	1	3	0	1	30000	2
841	672	Gravitricity Ltd	28/10/2011	23/10/2019	1	246000	272	38.77	789	1	3	0	1	95000	2
				2020-07-05	2	100000	308	16.05	1421	1	3	2	1	71127	2
				2021-10-05	3	750000	774	2.55	2609	1	3	3	1	205000	2
842	673	ID Finance Investments S.L	2016-01-03	25/10/2019	1	2000000	228	10.23	1127	1	6	3	1	3503490	3
843	674	Marcandita S.L (BNEXT)	13/2/2017	28/10/2019	1	1000000	231	13.33	4414	1	6	2	1	49992	4
844	675	Hungry Tomato Ltd	26/01/2011	28/10/2019	1	60000	268	14.1	205	0	1	0	0	70000	2
845	676	HAPPY BOX EXPRESS S.L.	2014-11-12	29/10/2019	1	364000	110	8.97	289	0	4	2	0	182000	3
846	677	Hitmarker LTD	2018-09-02	2019-03-11	1	80000	207	7.96	380	1	2	0	0	25000	2
847				2020-07-12	2	200000	252	4.6	472	1	2	0	1	250000	2
848	678	Contact Agency	28/06/2018	2019-04-11	1	80000	100	14.09	220	0	1	0	0	40000	0
849	679	GOMINGO LIMITED	18/01/2016	2019-08-11	1	100000	102	14.86	143	0	3	0	0	40000	2
850	680	SUPERAGER WORLD UK LIMITED	2019-08-05	2019-11-11	1	120000	116	13.12	77	0	6	0	0	60000	4
851	681	StrongHer	16/02/2017	2019-11-11	1	125000	101	17.44	193	0	2	0	0	62500	2
852	682	FITZROY APPAREL LIMITED	16/08/2012	2019-12-11	1	2000000	196	26.35	1992	1	6	0	1	150000	3
853	683	Sandcroft Avenue Limited	17/03/2009	13/11/2019	1	1000000	144	12.8	436	1	7	1	1	500090	4
854	684	Drop Bear Beer Co. LTD	2019-12-04	13/11/2019	1	100000	103	17.94	362	1	3	2	0	25000	3
855				2021-12-01	2	300000	196	11.33	538	1	3	2	1	25000	3
856	685	HAGLEY WEST WATCHES LIMITED	21/09/2016	14/11/2019	1	150000	235	10.54	270	0	2	1	0	50000	3
857	686	Roqberry Ltd	13/02/2017	17/11/2019	1	80000	190	11.26	147	0	1	1	0	41150	4
859	687	Nimble Babies Limited	25/02/2014	20/11/2019	1	100000	242	10.15	392	0	3	1	0	25000	3
860	688	Wingman Nights Limited	2018-12-07	20/11/2019	1	50000	135	12.38	138	0	2	0	0	10000	0
861	689	Mrs Wordsmith Limited	2015-11-03	20/11/2019	1	1000000	114	13	747	1	4	1	1	750000	4
862	690	MEMORIAL FOREST LIMITED	21/01/2019	24/11/2019	1	100000	160	13.82	305	0	1	1	0	50000	3
863	691	Young Planet Enterprises LTD	2013-10-10	26/11/2019	1	325000	122	8.13	182	1	1	0	0	50000	4
864				23/02/2021	2	350000	154	4.66	325	1	1	0	1	100000	4
865	692	BUYFAIR (HOLDINGS) LIMITED	2016-12-12	28/11/2019	1	250000	112	8.5	142	0	5	0	0	25000	4
866	693	MY LOCAL PITCH LTD	2013-04-03	28/11/2019	1	650000	111	9.02	205	1	7	0	1	100080	4
897	694	The Bottled Bartender Limited	2019-12-02	2019-01-12	1	60000	101	13.26	117	0	4	0	0	30000	2
898	695	Commercial and Northern Ltd	25/10/2017	2019-02-12	1	1750000	122	13.03	523	1	9	2	1	114072	4
899	696	Nova Group Holdings Limited (NOVA)	19/05/2016	2019-05-12	1	600000	124	13.33	347	1	4	1	1	373520	4
900	670	stericile ltd	20/05/2014	2019-05-12	1	150000	152	11.58	276	1	2	1	0	45000	1
901	671	Smile Money Limited	20/07/2016	2019-09-12	1	200000	100	19.6	258	0	1	0	0	100000	4
902	672	Cowboy SA	31/10/2017	2019-10-12	1	1200000	314	16.83	2800	1	9	2	1	995758	3
903	673	Symmetrical Power Ltd	22/01/2013	2019-10-12	1	60000	189	13.47	788	1	1	0	0	10000	0
904	674	HASHED BLOCKTAC SL	2018-01-01	2019-11-12	1	170400	181	15.37	355	0	4	3	0	42600	2
905	675	Real Handful Ltd	24/06/2013	2019-12-12	1	300000	137	15.5	321	0	3	1	0	250000	4
906	676	Stroodles Ltd	20/09/2018	16/12/2019	1	100000	214	14.67	540	0	1	1	0	50000	3
907	677	CCell Renewables Ltd	2015-09-11	18/12/2019	1	270000	190	18.94	703	1	3	1	0	51000	4
908	678	Hop Vietnamese Limited	23/01/2014	20/12/2019	1	750000	190	15.25	719	1	3	1	1	100000	3
909	679	&SISTERS LTD	2016-05-12	21/12/2019	1	100000	199	14.93	326	0	3	0	0	50000	3
910	680	Magway Limited	13/10/2017	30/12/2019	1	350000	179	15.64	1014	1	3	0	1	125000	4
911				31/03/2021	2	750000	221	3.01	1589	1	4	0	1	150000	4
912	681	Brew By Numbers Limited	2012-12-03	2020-02-01	1	400000	130	9.63	523	1	1	0	0	31250	4
913	682	Little Earth Baby Ltd	2017-10-08	2020-07-01	1	110000	133	10.68	190	0	3	0	0	55000	3
914	683	BitBurp LTD	2019-01-08	15/01/2020	1	300000	100	11.96	370	0	2	0	0	200000	3
915	684	Wizme Ltd	2015-08-05	17/01/2020	1	50000	109	11.07	124	0	1	1	0	7560	3
916				30/06/2021	2	150000	129	1.91	188	0	1	1	1	72647	3
917	685	Curious Publishing Ltd	2014-11-11	17/01/2020	1	150000	107	17.75	112	0	1	0	0	20000	3
918	686	Intelligent Sharing Ltd T/A NEXU	29/04/2019	23/01/2020	1	50000	199	17.4	167	0	1	0	0	125000	3
919	687	Auto Lease Compare Ltd	15/08/2018	26/01/2020	1	50000	223	10.53	311	0	1	0	0	10000	4
920	688	The Tropic Feel S.L.	2017-02-06	27/01/2020	1	625000	100	12.94	758	1	3	3	1	210820	3
921				19/05/2021	2	2000000	153	11.11	2212	1	4	4	1	1800000	3
922	689	Mount Valley Beverages Ltd	20/07/2018	28/01/2020	1	80000	158	13.84	118	0	2	0	0	40000	3
923	690	MR NOOW	14/12/2012	30/01/2020	1	150000	133	13.86	162	1	2	0	0	78530	3
924	691	MEDICS2YOU LTD	18/07/2018	31/01/2020	1	100000	151	15.09	173	0	4	1	0	20000	3
925	692	Saberr Ltd	2013-04-02	2020-12-02	1	350000	106	8.13	213	0	3	0	0	202890	3
926	693	Antaco	2011-07-10	14/02/2020	1	400000	142	14	717	1	3	2	0	121210	3
927	694	Flor de Madre Ltd.	16/03/2017	16/02/2020	1	250000	100	13.89	241	0	2	0	1	95000	3
928	695	La Catarina by the river SL	2013-06-08	18/02/2020	1	216000	100	10	163	0	3	1	0	95641	3
929	696	iHybrid Ltd	24/05/2016	24/02/2020	1	250000	145	7.48	158	0	4	0	0	100000	4
930	697	TOTM LTD	2015-10-06	24/02/2020	1	100000	100	9.91	776	1	4	0	1	208150	4
931				2020-01-10	2	500000	162	5.9	1048	0	3	2	1	350000	4
932	698	The Bike Club limited	2016-01-04	2020-02-03	1	500000	122	7.14	331	1	5	0	1	250000	4
933	699	Flexi Hex Ltd	13/03/2017	2020-06-03	1	300000	217	15.7	799	1	3	0	0	100000	4
934	700	MPower Ventures AG	2017-11-12	2020-11-03	1	300000	140	7.74	374	1	4	2	0	234540	4
935				27/04/2021	2	400000	146	3.75	468	1	4	2	1	361750	4
936	701	BODY Rocket Ltd	20/03/2018	14/03/2020	1	80000	268	17.35	358	0	3	2	0	25111	4
937				27/01/2021	2	100000	314	11.84	90	0	4	2	0	79999	4
938	702	Frahm Technical Limited	2018-10-04	17/03/2020	1	25000	108	14.5	31	0	1	0	0	6000	3
939	703	THE GP SERVICE (UK) LTD	18/12/2014	19/03/2020	1	750,00	121	8.32	512	1	6	0	0	400000	3
940	704	Active Needle Technology Ltd	2016-11-01	20/03/2020	1	150000	129	14.2	228	0	4	0	0	40250	1
941			2016-11-01	31/10/2021	2	150000	259	7.23	974	1	4	2	1	86912	1
942	705	Ortharize Limited	25/04/2019	20/03/2020	1	425000	102	17.88	194	1	2	0	0	250000	4
943	706	Richard Brendon Holdings Limited	13/07/2018	21/03/2020	1	200000	125	7.15	123	1	1	0	0	50000	5
944	707	Lister's Brewery Ltd	2015-08-01	26/03/2020	1	75000	131	16.18	425	0	2	0	0	10000	2
945			2015-08-01	2021-03-11	2	100000	151	6.2	448	0	1	0	0	30000	2
946	708	Reef Knots Ltd.	18/03/2013	2020-02-04	1	150000	117	14.29	163	0	1	0	0	15000	3
947	709	Medic Creations Ltd	21/02/2015	2020-03-04	1	500000	162	11.32	901	1	8	1	1	210000	3
948	710	DNApal.me Ltd	17/06/2019	2020-06-04	1	50000	100	9.25	93	0	1	0	0	17500	3
949	711	CLIM8 INVEST LTD	29/08/2019	2020-09-04	1	400000	180	31.03	1352	1	2	0	0	200009	4
950			29/08/2019	2020-04-10	2	400000	366	9.76	1807	1	2	0	1	291968	4
951			29/08/2019	2021-03-06	3	750000	589	5.15	1791	1	2	4	1	350000	4
952	712	WE ARE PAWPRINT LIMITED	2019-10-05	14/04/2020	1	100000	274	12.31	1172	1	4	0	0	70000	4
953			2019-10-05	23/11/2020	2	400000	352	8.48	2816	1	4	0	1	150000	4
954	713	UnderPinned Limited	2018-06-08	15/04/2020	1	300000	120	14.5	296	0	5	0	0	60000	4
955			2018-06-08	15/06/2021	2	500000	215	4.58	216	0	5	0	1	199999	4
956	714	Petalon Limited	17/03/2016	18/04/2020	1	70000	134	9.44	349	1	2	0	0	10000	2
957	715	Immersionn limited	2018-01-11	21/04/2020	1	90000	108	15.69	228	0	1	1	0	8000	0
958	716	Ethical Fashion Group Ltd	26/03/2015	21/04/2020	1	350000	132	7.63	393	1	7	2	0	315000	3
959	717	ABM Communications Ltd	20/10/2017	27/04/2020	1	1000000	213	9.88	512	1	4	0	1	722270	3
960	718	Monva Limited	28/06/2018	27/04/2020	1	250000	191	17.58	760	1	2	0	0	60000	3
961			28/06/2018	30/03/2021	2	200000	219	14.43	555	0	4	0	1	35000	3
962	719	Zapaygo Investments Ltd	20/08/2015	2020-03-05	1	250000	241	12.93	609	1	3	0	1	163000	4
963	720	Agropack Limited	2020-06-05	2020-06-05	1	150000	254	14.84	648	0	1	1	0	150000	4
965	722	Veluba Limited	2017-06-07	2020-11-05	2	50000	157	7.29	231	0	1	0	0	5010	4
966	723	Financial Satnav Ltd.	16/05/2012	13/05/2020	1	300000	139	13.74	460	1	2	0	0	151171	3
967	724	Cash Coach Ltd	19/09/2017	15/05/2020	1	200000	119	10.78	409	0	1	1	0	141242	3
968	725	Drone Ag Limited	17/07/2015	15/05/2020	1	100000	200	10.72	647	0	1	0	0	50000	4
969			17/07/2015	21/12/2021	2	500000	330	5.75	934	1	1	0	1	228881	4
970	726	Almond Impact Ltd	2018-07-06	16/05/2020	1	500000	103	11.56	452	0	1	0	0	100020	4
971	727	Power Transitions Ltd	26/05/2018	19/05/2020	1	75000	155	8.69	588	1	3	1	0	30000	3
972	728	AURA LIFE LIMITED	29/10/2019	26/05/2020	1	125000	100	24.73	320	0	4	0	0	25000	4
973			29/10/2019	2021-07-06	2	600000	141	5.22	521	0	4	0	1	425283	4
974	729	Atterley.com Holdings Ltd.	19/10/2016	27/05/2020	1	400000	133	8.01	339	0	3	1	1	250000	4
975	730	Future Labs V, Inc. d/b/a Graze Mowing	18/7/2019	29/05/2020	1	813200	115	14.79	314	1	5	2	1	88610	4
976	731	LUCY Choi London Limited	16/05/2011	2020-03-06	1	183000	100	12.11	273	0	1	0	0	25000	3
977	732	Neat Nutrition Limited	2015-10-02	2020-10-06	1	125000	135	15.55	289	0	3	0	0	25000	3
978	733	Imagen Therapeutics Limited	17/09/2007	16/06/2020	1	600000	172	8.89	668	1	6	1	1	353150	3
979	734	Muniy Limited	2018-07-02	19/06/2020	1	200000	100	6.9	227	0	1	1	0	100000	3
980	735	Opportunity Network	30/03/2015	22/06/2020	1	850000	112	13.41	56	1	8	2	1	655500	3
981	736	Open Energy Labs Ltd.	21/03/2017	22/06/2020	1	70000	170	12.26	308	0	1	0	0	60000	4
982	737	Calla Lily Personal Care Ltd	1998-03-02	22/06/2020	1	1000000	170	8.5	1165	1	4	2	1	627027	4
983	738	ART DISCOVERY LIMITED	30/06/2010	23/06/2020	1	250000	118	7.37	1239	0	6	3	1	75000	4
984	739	Designable Life SL	2018-07-02	25/06/2020	1	300000	148	5.71	264	1	3	0	0	150050	3
985	740	ALPKIT LTD	2004-04-06	29/06/2020	1	750000	194	12.29	1347	1	7	1	1	169996	4
986	741	niix Limited	2016-09-12	30/06/2020	1	150000	102	10.21	180	0	1	0	0	45108	3
987	742	CETUS HOLDINGS LTD.	27/09/2017	30/06/2020	1	200,00	100	7.91	129	0	2	0	0	150000	3
988	743	CENTAUR ROBOTICS LIMITED	14/07/2014	2020-01-07	1	600000	110	9.64	476	1	5	0	0	280000	4
989	744	Smart Cricket Global Ltd.	2019-05-09	2020-01-07	1	100000	132	11.05	234	0	4	2	0	40000	4
990	745	The Smart Container Company Ltd	2018-08-03	2020-01-07	1	100000	177	26.04	1376	1	3	2	0	20000	3
991			2018-08-03	2021-08-08	2	350000	475	9.4	1820	1	3	2	1	74999	3
992	746	Miso Robotics	2017-02-03	2020-06-07	1	1201904	176	17.6	1060	1	8	2	1	433479	5
993	747	The Sports Edit Limited	27/11/2014	2020-06-07	1	650000	143	18.49	453	1	4	0	1	350000	4
994	748	LawBit T/A LawBite	2012-11-05	2020-07-07	1	600000	103	5.48	47	1	5	2	0	300000	3
995	749	EQUIPSME (HOLDINGS) LTD	2017-06-03	2020-08-07	1	500000	175	7.45	681	0	5	0	0	371652	3
996	750	Actiph Water Limited	2015-05-05	13/07/2020	1	500000	229	14.1	788	1	6	0	1	200008	4
997	751	WELD HEALTH LTD	15/08/2018	13/07/2020	1	150000	100	7.5	161	0	1	0	0	15000	3
998	752	AARDVARK PETCARE LTD	29/09/2018	14/07/2020	1	50000	101	22.26	912	0	1	0	0	20000	2
999	753	YELLOWWOOD ADVENTURES LIMITED	29/01/2016	15/07/2020	1	60000	103	5.82	98	0	1	0	0	10000	3
1000	754	Brava Fabrics SL	18/2/2016	16/07/2020	1	225000	174	12.01	336	0	2	2	0	135190	3
1001	755	Martha Brook Limited	2013-04-06	18/07/2020	1	150000	144	7.09	492	0	2	0	0	25000	4
1002	756	ADVANCED BLAST & BALLISTIC SYSTEMS LIMITED	22/09/2009	19/07/2020	1	100000	271	14.15	584	1	4	0	0	50368	4
1003			22/09/2009	25/05/2021	2	100000	433	2.52	1191	0	5	3	1	10004	4
1004	757	NUMEROUS HOLDING LIMITED	2020-07-02	26/07/2020	1	250000	100	6.02	483	0	2	0	0	65000	4
1005	758	DIGITAL MONEYBOX LIMITED	19/05/2015	28/07/2020	1	1000000	207	14.7	6712	1	6	2	1	99748	4
1006	759	HINTERVIEW LIMITED	22/12/2015	28/07/2020	1	400000	116	5.64	265	0	2	0	0	100001	4
1007	760	WHAT3WORDS LIMITED	2013-05-03	2020-03-08	1	1000000	202	20.25	10363	1	8	2	1	750000	4
1008	761	CatchApp Limited	15/09/2015	2020-04-08	1	500000	133	13.35	540	1	3	3	0	118000	5
1009	762	Same Age Wallets, SL (Mitto Card)	2018-01-03	2020-04-08	1	500000	100	12.5	431	0	1	1	0	450060	3
1010	763	Rescape Innovation Limited	2017-02-11	2020-06-08	1	300000	160	13.44	586	0	4	0	0	42500	4
1011	764	Anastasis Biotec Limited	29/11/2016	2020-06-08	1	150000	157	12.71	807	0	3	0	0	25001	3
1012	765	POCKET CHANGE PIONEERS LTD	25/09/2018	2020-12-08	1	300000	215	12.56	1146	1	6	2	0	50000	3
1013			25/09/2018	30/07/2021	2	400000	349	11.28	1218	1	6	2	1	538041	3
1014	766	Monimoto UAB	23/11/2015	29/10/2020	1	300000	125	6.62	355	1	2	0	0	25000	3
1015	767	TWO Drifters Distillery Ltd	2018-11-05	2020-09-11	1	150000	180	9.77	625	0	2	0	0	20000	3
1016	768	Sannpa Ltd	2013-01-11	19/11/2020	1	1000000	178	11.75	3450	1	6	1	1	100002	6
1017	769	Fighter Shots Ltd	2019-04-03	14/08/2020	1	70000	212	17.54	302	0	1	1	0	30000	2
1018	770	CLOUD 9 LEISURE LIMITED	16/03/2017	19/08/2020	1	500000	103	11.16	263	0	2	1	0	250002	3
1019	771	JOBMATE LTD	22/11/2018	21/08/2020	1	150000	269	12.99	473	0	5	1	0	165105	4
1020	772	Zoomcar Share Limited	2018-02-01	21/08/2020	1	250000	109	8.34	569	1	3	0	0	25001	4
1021	773	Njori Ltd	27/11/2017	22/08/2020	1	100000	218	14.37	494	0	2	0	0	11356	4
1022	774	Goodbeer, S.L.	2013-01-03	26/08/2020	1	200000	115	14.07	708	1	2	0	0	31376	4
1023	775	Sliabh Liag Distillers CGA	18/10/2013	28/08/2020	1	1000000	226	13.61	1158	1	6	2	1	549525	3
1024	776	CLIN-E-CAL LTD.	2014-09-12	2020-03-09	1	50000	260	6.07	448	0	3	0	0	30000	2
1025	777	Adaptai Ltd (T/A: AQai Assessments & Coaching)	2018-06-12	2020-09-09	1	125000	109	4.06	136	1	2	0	0	50000	3
1026	778	BORINGMONEY LTD	26/02/2015	2020-09-09	1	300000	126	9.33	916	1	4	0	0	200100	4
1027			26/02/2015	15/11/2021	2	1800000	474	5.77	3746	1	4	2	1	1759653	4
1028	779	FOUND LIFESTYLE UK LIMITED	26/05/2020	15/09/2020	1	125000	100	13.76	268	0	2	1	0	20002	0
1029	780	VELCA (Rhino Electric Motors, SL)	2020-05-01	16/09/2020	1	500000	145	18.25	151	1	4	2	0	150000	3
1030			2020-05-01	28/05/2021	2	1200000	349	4.23	2626	1	6	4	1	1194653	3
1031	781	BNC10 BARCELONA FINTECH SL	2018-01-03	16/09/2020	1	300000	134	6.96	707	1	6	3	1	427930	3
1032	782	AT PIZZA LIMITED	2015-08-10	22/09/2020	1	820000	147	16.9	1423	1	3	0	1	410000	3
1033	783	CARNOT LTD	29/08/2019	25/09/2020	1	100000	273	12.02	581	0	5	2	0	20016	2
1034			29/08/2019	17/09/2021	2	140000	579	9.3	1865	1	5	2	1	160000	2
1035	784	WIREX HOLDINGS LIMITED	19/11/2019	28/09/2020	1	1000000	115	12.46	5805	1	8	4	1	50000	6
1036	785	ARCH FORM LIMITED (Feed)	26/09/2018	28/09/2020	1	50000	246	11.01	279	0	2	0	0	20000	3
1037	786	Charm Impact Ltd	13/11/2018	28/09/2020	1	100000	243	8.7	502	0	2	1	0	25000	3
1038	787	IMPROVEWELL LTD	28/09/2016	2020-05-10	1	150000	141	14.59	194	0	2	0	0	110611	2
1039	788	GOETHICAL MARKETPLACE LTD	2018-02-05	2020-07-10	1	150000	133	6.25	331	0	2	0	0	34999	2
1040	789	PHLO TECHNOLOGIES LTD	2015-04-02	2020-11-10	1	1650000	126	19.56	1061	1	3	1	1	161250	4
1041	790	GRANTLEY APPLICATIONS LTD (Oyako)	27/08/2019	2020-12-10	1	80000	159	9.61	198	0	2	0	0	50000	0
1042	791	REGEMAT 3D, SOCIEDAD LIMITADA	2015-01-04	13/10/2020	1	267000	150	12.93	610	0	4	2	0	174000	2
1043	792	KINDRED SOUL LTD	25/05/2018	23/10/2020	1	400000	100	13.38	174	0	5	2	0	117448	3
1044	793	Huub Holdings Limited	13/03/2019	26/10/2020	1	250000	201	18.88	1612	1	5	3	1	42445	3
1045	794	Celtic Renewables Limited	2011-02-03	26/10/2020	1	1000000	210	11.55	2444	1	9	3	1	1000004	4
1046			2011-02-03	2021-02-11	2	1750000	308	4.58	3440	1	9	4	1	450000	4
1047	795	ATHERTON BIKES LIMITED	14/02/2018	2020-03-11	1	600000	231	26.71	2218	1	5	0	1	124472	3
1048	796	Small Beer Brew Co. Ltd	18/05/2016	22/10/2020	1	400000	185	12.25	552	1	6	0	0	60000	4
1049	797	C-MAJOR LIMITED	14/09/2005	2020-08-11	1	130000	160	8.64	367	1	6	1	0	60037	0
1050	798	BARNDOOR TECHNOLOGY LTD. (T/A Paus)	19/08/2019	2020-09-11	1	250000	140	14.93	274	0	1	0	0	49992	4
1051	799	TORAPHENE LTD	24/10/2018	2020-10-11	1	340000	269	16.92	1591	1	2	2	0	213916	4
1052	800	LTM BRANDS LTD (trading as SunGod)	2013-11-09	2020-11-11	1	600000	252	13.05	1004	1	4	2	1	101970	3
1053	801	LOUPE LONDON LIMITED	2018-05-12	13/11/2020	1	60000	126	7.06	179	0	1	0	0	10000	3
1054	802	Aristoboard Group, SL	2015-01-08	15/11/2020	1	130000	108	5.79	113	0	2	0	0	63970	3
1055	803	AS Mintos Holdings	2015-01-01	16/11/2020	1	1000000	155	18.79	6147	1	9	2	1	100000	3
1056	804	MIND TECHNOLOGIES LTD (Superpow!)	2020-08-06	17/11/2020	1	50000	100	4.35	244	0	2	2	0	11999	4
1057	805	GAMEROO LTD	2018-05-12	18/11/2020	1	100000	104	9.93	273	0	1	0	0	25001	4
1058	806	BLIND CUPID LTD	24/06/2019	26/11/2020	1	300000	107	6.67	201	0	2	0	0	260005	2
1059	807	SOOK RETAIL LIMITED	28/03/2019	27/11/2020	1	750000	109	7.56	373	1	4	0	1	644231	3
1060	808	Taste Provence Limited	2006-02-02	2020-12-11	1	250000	123	11.01	321	1	3	0	0	50002	3
1061	809	GIBIE HOME FURNISHINGS LIMITED	22/01/2019	17/11/2020	1	50000	235	7.27	319	0	2	0	0	10001	4
1062	810	TRIMCHECK LTD	13/05/2020	17/11/2020	1	50000	173	13.76	255	0	1	1	0	22750	0
1063	811	Greenwall Environmental Group Holdings Limited	22/11/2017	18/11/2020	1	150000	149	13	467	0	3	0	0	35001	2
1064	812	Connecting The World Ltd	13/09/2019	18/11/2020	1	120000	165	7.37	393	0	2	2	0	25000	0
1065	813	JOSH'S WINE LIST LTD	22/02/2019	18/11/2020	1	375000	132	18.13	411	0	3	0	0	321972	3
1066	814	Ooono DK	2019-09-04	19/11/2020	1	250000	100	13.99	1515	1	7	4	0	334075	2
1067	815	WE ARE MOODY LTD	2016-07-03	23/11/2020	1	100000	156	12.76	233	0	1	0	0	54749	3
1068	816	EVERUP LTD	14/02/2020	24/11/2020	1	150000	100	10.22	697	0	3	2	0	50000	4
1069	817	Governance.com	2017-04-08	26/11/2020	1	250000	297	6.07	613	1	6	3	0	120013	3
1070	818	Pockit Ltd	15/02/2010	2020-02-12	1	500000	224	12.53	1097	1	5	2	1	535000	3
1071	819	HER.9 GROUP LTD	16/04/2020	2020-03-12	1	150000	134	7.49	226	0	3	1	0	50002	5
1072	820	FINDA GLOBAL LIMITED	15/02/2018	2020-04-12	1	400000	100	8.65	173	1	2	1	0	324710	3
1073	821	CARBON GOLD LIMITED	17/09/2007	2020-05-12	1	200000	100	14.77	1040	1	4	2	0	100000	4
1074	822	Orbital Marine Power Limited	2002-07-08	2020-07-12	1	1000000	228	5.41	2904	1	8	2	1	400000	3
1075	823	PERFINO LTD	2019-10-09	2020-07-12	1	50000	119	12.07	156	0	1	0	0	15000	3
1076	824	HUMAN FOREST LIMITED	2019-06-12	2020-08-12	1	1250000	101	12.28	455	1	5	2	1	110000	1
1077	825	CROSSPAY GROUP HOLDING LIMITED	24/09/2018	2020-09-12	1	150000	124	11.84	235	0	3	0	0	74975	4
1078	826	iKVA	20/06/2017	13/12/2020	1	1000000	137	43.34	738	1	5	1	1	499999	2
1079	827	CURLY HAIR LTD (The Wild Curl)	2017-01-12	17/12/2020	1	60000	157	11.18	293	0	2	2	0	10000	3
1080	828	Hannun SA.	29/6/2017	18/12/2020	1	700000	138	11.2	536	1	5	3	1	200002	3
1081	829	NOSHYBOX LTD	2020-12-06	18/12/2020	1	100000	122	7.56	135	0	1	0	0	10000	4

## Sheet: Natural Logarithm
Target Amount	Ln of Target Amount	No. of Investors	Ln of No. of Investors	Largest Investment	ln Larg A
75000	11.2252	81	4.39445	10000	9.21034
25000	10.1266	20	2.99573	10550	9.26388
25000	10.1266	68	4.21951	10000	9.21034
180000	12.1007	65	4.17439	125000	11.7361
325000	12.6916	85	4.44265	225000	12.3239
500000	13.1224	70	4.2485	30000	10.309
500000	13.1224	73	4.29046	90000	11.4076
1000000	13.8155	143	4.96284	50000	10.8198
12000	9.39266	58	4.06044	1000	6.90776
319950	12.6759	163	5.09375	85000	11.3504
1000000	13.8155	262	5.56834	250000	12.4292
1000000	13.8155	146	4.98361	100000	11.5129
2500000	14.7318	1290	7.1624	1000000	13.8155
5000000	15.4249	3253	8.08733	2000000	14.5087
5000000	15.4249	3503	8.16138	3800000	15.1505
15000	9.61581	20	2.99573	5000	8.51719
50000	10.8198	7	1.94591	7500	8.92266
100000	11.5129	122	4.80402	100000	11.5129
125000	11.7361	63	4.14313	30000	10.309
180000	12.1007	35	3.55535	46000	10.7364
400000	12.8992	86	4.45435	200000	12.2061
30000	10.309	36	3.58352	8000	8.9872
75000	11.2252	82	4.40672	6000	8.69951
150610	11.9224	182	5.20401	10000	9.21034
100000	11.5129	29	3.3673	30000	10.309
15000	9.61581	12	2.48491	5000	8.51719
25000	10.1266	12	2.48491	12130	9.40344
35000	10.4631	44	3.78419	15000	9.61581
600000	13.3047	395	5.97889	20000	9.90349
100000	11.5129	63	4.14313	10000	9.21034
23000	10.0432	170	5.1358	10000	9.21034
100000	11.5129	250	5.52146	16250	9.69585
50000	10.8198	7	1.94591	7500	8.92266
100000	11.5129	122	4.80402	10000	9.21034
40000	10.5966	40	3.68888	12500	9.43348
60000	11.0021	51	3.93183	10050	9.21533
50000	10.8198	27	3.29584	21660	9.98322
72000	11.1844	132	4.8828	110000	11.6082
20000	9.90349	21	3.04452	10010	9.21134
35000	10.4631	21	3.04452	15870	9.67219
55000	10.9151	34	3.52636	5000	8.51719
49820	10.8162	45	3.80666	10000	9.21034
250000	12.4292	50	3.91202	50000	10.8198
100000	11.5129	63	4.14313	15000	9.61581
50000	10.8198	27	3.29584	12500	9.43348
250000	12.4292	120	4.78749	61070	11.0198
57500	10.9595	52	3.95124	12500	9.43348
94500	11.4564	60	4.09434	12500	9.43348
94500	11.4564	74	4.30407	110000	11.6082
150000	11.9184	69	4.23411	16740	9.72556
325000	12.6916	108	4.68213	70000	11.1563
108000	11.5899	72	4.27667	15130	9.62443
150000	11.9184	226	5.42053	50000	10.8198
122950	11.7195	58	4.06044	25000	10.1266
126850	11.7508	113	4.72739	10000	9.21034
120000	11.6952	161	5.0814	22500	10.0213
360000	12.7939	179	5.18739	210000	12.2549
100000	11.5129	46	3.82864	81100	11.3034
150000	11.9184	107	4.67283	60000	11.0021
100000	11.5129	34	3.52636	25000	10.1266
180000	12.1007	93	4.5326	100000	11.5129
100000	11.5129	119	4.77912	20000	9.90349
69000	11.1419	38	3.63759	40000	10.5966
100000	11.5129	129	4.85981	10000	9.21034
1000000	13.8155	640	6.46147	150000	11.9184
170000	12.0436	45	3.80666	34000	10.4341
25000	10.1266	8	2.07944	25000	10.1266
1000000	13.8155	42	3.73767	800000	13.5924
50000	10.8198	59	4.07754	10000	9.21034
150000	11.9184	57	4.04305	60000	11.0021
250000	12.4292	100	4.60517	100000	11.5129
120000	11.6952	71	4.26268	20000	9.90349
60000	11.0021	112	4.7185	10000	9.21034
125000	11.7361	23	3.13549	40000	10.5966
200000	12.2061	143	4.96284	135000	11.813
173170	12.062	132	4.8828	49000	10.7996
100000	11.5129	122	4.80402	20000	9.90349
100000	11.5129	160	5.07517	7500	8.92266
150000	11.9184	119	4.77912	54380	10.9038
280000	12.5425	219	5.38907	21500	9.97581
150000	11.9184	42	3.73767	40000	10.5966
50000	10.8198	157	5.05625	25000	10.1266
100000	11.5129	215	5.37064	225000	12.3239
150000	11.9184	172	5.14749	25000	10.1266
250000	12.4292	221	5.39816	100000	11.5129
100000	11.5129	95	4.55388	15000	9.61581
75000	11.2252	155	5.04343	12000	9.39266
75000	11.2252	116	4.75359	25000	10.1266
100000	11.5129	103	4.63473	25000	10.1266
140000	11.8494	61	4.11087	20000	9.90349
152000	11.9316	112	4.7185	40000	10.5966
300000	12.6115	90	4.49981	90000	11.4076
120000	11.6952	124	4.82028	25000	10.1266
75000	11.2252	121	4.79579	25000	10.1266
120000	11.6952	82	4.40672	24000	10.0858
60000	11.0021	104	4.64439	50000	10.8198
70000	11.1563	174	5.15906	20000	9.90349
150000	11.9184	192	5.2575	25000	10.1266
300000	12.6115	100	4.60517	188970	12.1493
150000	11.9184	103	4.63473	50000	10.8198
90000	11.4076	82	4.40672	71000	11.1704
75000	11.2252	112	4.7185	20000	9.90349
200000	12.2061	309	5.73334	40000	10.5966
300000	12.6115	482	6.17794	75000	11.2252
1000000	13.8155	1642	7.40367	950000	13.7642
175000	12.0725	46	3.82864	50000	10.8198
160000	11.9829	131	4.8752	26000	10.1659
60000	11.0021	87	4.46591	25000	10.1266
150000	11.9184	65	4.17439	100000	11.5129
250000	12.4292	181	5.1985	200380	12.208
100000	11.5129	103	4.63473	15000	9.61581
20000	9.90349	44	3.78419	5000	8.51719
150000	11.9184	36	3.58352	87500	11.3794
50000	10.8198	52	3.95124	30000	10.309
125000	11.7361	111	4.70953	120000	11.6952
80000	11.2898	85	4.44265	10000	9.21034
125000	11.7361	205	5.32301	50450	10.8287
60000	11.0021	84	4.43082	10000	9.21034
100000	11.5129	59	4.07754	50000	10.8198
400000	12.8992	122	4.80402	245000	12.409
100000	11.5129	71	4.26268	100000	11.5129
60000	11.0021	167	5.11799	20000	9.90349
300000	12.6115	172	5.14749	30000	10.309
500000	13.1224	256	5.54518	250000	12.4292
600000	13.3047	284	5.64897	375000	12.8347
150000	11.9184	80	4.38203	62000	11.0349
150000	11.9184	92	4.52179	50000	10.8198
500000	13.1224	347	5.84932	150000	11.9184
750000	13.5278	912	6.81564	250000	12.4292
1000000	13.8155	1038	6.94505	300000	12.6115
43810	10.6876	44	3.78419	10000	9.21034
150000	11.9184	69	4.23411	20000	9.90349
75000	11.2252	123	4.81218	25000	10.1266
50000	10.8198	55	4.00733	10000	9.21034
50000	10.8198	99	4.59512	15000	9.61581
75000	11.2252	382	5.94542	15000	9.61581
150000	11.9184	151	5.01728	25000	10.1266
172080	12.0557	37	3.61092	150000	11.9184
1000000	13.8155	709	6.56386	40000	10.5966
1000000	13.8155	1432	7.26683	400000	12.8992
75000	11.2252	77	4.34381	7500	8.92266
1150000	13.9553	293	5.68017	75000	11.2252
1500000	14.221	433	6.07074	575000	13.2621
350000	12.7657	159	5.0689	85000	11.3504
350000	12.7657	335	5.81413	150000	11.9184
400000	12.8992	351	5.86079	100000	11.5129
300000	12.6115	285	5.65249	24000	10.0858
200000	12.2061	307	5.72685	49000	10.7996
500000	13.1224	573	6.35089	150000	11.9184
400000	12.8992	1009	6.91672	230000	12.3458
500000	13.1224	1300	7.17012	50000	10.8198
600000	13.3047	1491	7.3072	1100000	13.9108
150000	11.9184	155	5.04343	17000	9.74097
600000	13.3047	678	6.51915	100000	11.5129
350000	12.7657	772	6.64898	525000	13.1712
56730	10.9461	92	4.52179	13750	9.52879
150000	11.9184	72	4.27667	45000	10.7144
125000	11.7361	187	5.23111	12500	9.43348
100000	11.5129	598	6.39359	15000	9.61581
95000	11.4616	144	4.96981	12500	9.43348
100000	11.5129	98	4.58497	30000	10.309
1000000	13.8155	199	5.2933	500000	13.1224
2000000	14.5087	79	4.36945	800000	13.5924
250000	12.4292	176	5.17048	150000	11.9184
45400	10.7233	54	3.98898	10000	9.21034
200000	12.2061	214	5.36598	60000	11.0021
100000	11.5129	81	4.39445	18000	9.79813
1000000	13.8155	376	5.92959	200000	12.2061
150000	11.9184	115	4.74493	10000	9.21034
150000	11.9184	135	4.90527	50000	10.8198
100000	11.5129	19	2.94444	82490	11.3204
350000	12.7657	265	5.57973	200000	12.2061
750000	13.5278	800	6.68461	200000	12.2061
750000	13.5278	1262	7.14045	318680	12.6719
250000	12.4292	133	4.89035	50000	10.8198
1000000	13.8155	354	5.8693	5000	8.51719
35000	10.4631	70	4.2485	10000	9.21034
150000	11.9184	37	3.61092	50000	10.8198
250000	12.4292	367	5.90536	25000	10.1266
200000	12.2061	43	3.7612	67500	11.1199
120000	11.6952	119	4.77912	50000	10.8198
150000	11.9184	209	5.34233	30000	10.309
150000	11.9184	87	4.46591	27900	10.2364
400000	12.8992	157	5.05625	62000	11.0349
230000	12.3458	202	5.30827	50000	10.8198
250000	12.4292	266	5.5835	40000	10.5966
75000	11.2252	124	4.82028	25000	10.1266
300000	12.6115	185	5.22036	51240	10.8443
100000	11.5129	151	5.01728	60000	11.0021
160000	11.9829	129	4.85981	50000	10.8198
250000	12.4292	297	5.69373	100048	11.5134
180000	12.1007	131	4.8752	20000	9.90349
40000	10.5966	64	4.15888	10000	9.21034
750000	13.5278	391	5.96871	500000	13.1224
150000	11.9184	155	5.04343	20000	9.90349
75000	11.2252	97	4.57471	20000	9.90349
130000	11.7753	131	4.8752	220000	12.3014
225000	12.3239	209	5.34233	55600	10.9259
40000	10.5966	16	2.77259	25000	10.1266
180000	12.1007	243	5.49306	58430	10.9756
500000	13.1224	431	6.06611	95000	11.4616
80000	11.2898	183	5.20949	10000	9.21034
150000	11.9184	61	4.11087	45860	10.7333
400000	12.8992	249	5.51745	200000	12.2061
100000	11.5129	126	4.83628	25000	10.1266
350000	12.7657	400	5.99146	85000	11.3504
75000	11.2252	125	4.82831	12000	9.39266
350000	12.7657	217	5.3799	25000	10.1266
120000	11.6952	105	4.65396	16500	9.71112
130000	11.7753	144	4.96981	30000	10.309
110000	11.6082	183	5.20949	30510	10.3258
400000	12.8992	325	5.78383	57150	10.9534
174920	12.0721	59	4.07754	132600	11.7951
100000	11.5129	80	4.38203	20000	9.90349
1000000	13.8155	2312	7.74587	500000	13.1224
1500000	14.221	2702	7.90175	500000	13.1224
4000000	15.2018	5253	8.56655	3000000	14.9141
150000	11.9184	77	4.34381	50000	10.8198
100000	11.5129	110	4.70048	20000	9.90349
300000	12.6115	243	5.49306	75000	11.2252
150000	11.9184	141	4.94876	15000	9.61581
125000	11.7361	228	5.42935	25000	10.1266
400000	12.8992	528	6.2691	110000	11.6082
1500000	14.221	2172	7.6834	150000	11.9184
250000	12.4292	44	3.78419	62500	11.0429
275000	12.5245	424	6.04973	50000	10.8198
100000	11.5129	60	4.09434	30000	10.309
300000	12.6115	315	5.75257	50000	10.8198
60000	11.0021	152	5.02388	10000	9.21034
100000	11.5129	107	4.67283	10000	9.21034
1000000	13.8155	331	5.80212	200000	12.2061
1250000	14.0387	448	6.10479	300000	12.6115
600000	13.3047	109	4.69135	135000	11.813
400000	12.8992	568	6.34212	100000	11.5129
75000	11.2252	133	4.89035	15000	9.61581
200000	12.2061	293	5.68017	30000	10.309
500000	13.1224	235	5.45959	250000	12.4292
500000	13.1224	298	5.69709	200000	12.2061
75000	11.2252	178	5.18178	20050	9.90598
250000	12.4292	228	5.42935	125000	11.7361
400000	12.8992	282	5.64191	250000	12.4292
150000	11.9184	166	5.11199	10000	9.21034
250000	12.4292	267	5.58725	100000	11.5129
350000	12.7657	344	5.84064	330000	12.7068
500000	13.1224	148	4.99721	100000	11.5129
100000	11.5129	114	4.7362	40000	10.5966
500000	13.1224	911	6.81454	275000	12.5245
1000000	13.8155	1426	7.26263	30000	10.309
2000000	14.5087	1575	7.36201	600000	13.3047
55000	10.9151	135	4.90527	22080	10.0024
120000	11.6952	88	4.47734	40000	10.5966
100000	11.5129	135	4.90527	35840	10.4868
140000	11.8494	95	4.55388	60000	11.0021
750000	13.5278	1473	7.29506	85000	11.3504
950000	13.7642	1829	7.51152	361340	12.7976
50000	10.8198	106	4.66344	15580	9.65374
1000000	13.8155	2374	7.77233	100000	11.5129
1500000	14.221	2515	7.83003	1000000	13.8155
200000	12.2061	122	4.80402	15000	9.61581
100000	11.5129	159	5.0689	30000	10.309
400000	12.8992	331	5.80212	215000	12.2784
250000	12.4292	76	4.33073	100000	11.5129
1500000	14.221	480	6.17379	200005	12.2061
500000	13.1224	229	5.43372	100000	11.5129
600000	13.3047	368	5.90808	60000	11.0021
600000	13.3047	831	6.72263	150000	11.9184
200000	12.2061	174	5.15906	65980	11.0971
200000	12.2061	188	5.23644	100000	11.5129
800000	13.5924	258	5.55296	100000	11.5129
65000	11.0821	101	4.61512	10000	9.21034
500000	13.1224	295	5.68698	75000	11.2252
100000	11.5129	87	4.46591	35000	10.4631
180000	12.1007	292	5.67675	16360	9.70259
50000	10.8198	127	4.84419	11000	9.30565
200000	12.2061	117	4.76217	70000	11.1563
50000	10.8198	90	4.49981	10000	9.21034
700000	13.4588	50	3.91202	10000	9.21034
150000	11.9184	67	4.20469	25460	10.1449
300000	12.6115	274	5.61313	100000	11.5129
100000	11.5129	133	4.89035	30000	10.309
100000	11.5129	121	4.79579	25000	10.1266
100000	11.5129	116	4.75359	25000	10.1266
150000	11.9184	82	4.40672	33000	10.4043
75000	11.2252	144	4.96981	10000	9.21034
500000	13.1224	240	5.48064	285000	12.5602
1900000	14.4574	275	5.61677	629328	13.3524
550000	13.2177	101	4.61512	100000	11.5129
500000	13.1224	195	5.273	200000	12.2061
250000	12.4292	229	5.43372	50000	10.8198
300000	12.6115	427	6.05678	150000	11.9184
65000	11.0821	147	4.99043	20000	9.90349
180000	12.1007	140	4.94164	50000	10.8198
450000	13.017	324	5.78074	50000	10.8198
500000	13.1224	129	4.85981	250000	12.4292
750000	13.5278	492	6.19848	150000	11.9184
150000	11.9184	249	5.51745	15000	9.61581
150000	11.9184	333	5.80814	25000	10.1266
250000	12.4292	485	6.18415	115000	11.6527
150000	11.9184	95	4.55388	50000	10.8198
100000	11.5129	124	4.82028	20000	9.90349
500000	13.1224	379	5.93754	50000	10.8198
500000	13.1224	582	6.36647	50000	10.8198
100000	11.5129	92	4.52179	50000	10.8198
275000	12.5245	345	5.84354	60000	11.0021
260000	12.4684	521	6.25575	146000	11.8914
150000	11.9184	156	5.04986	45000	10.7144
500000	13.1224	222	5.40268	150000	11.9184
500000	13.1224	250	5.52146	426040	12.9623
250000	12.4292	136	4.91265	50000	10.8198
70000	11.1563	120	4.78749	25410	10.1429
200000	12.2061	196	5.27811	100000	11.5129
100000	11.5129	90	4.49981	34000	10.4341
450000	13.017	219	5.38907	100000	11.5129
150000	11.9184	119	4.77912	43490	10.6803
350000	12.7657	420	6.04025	125000	11.7361
100000	11.5129	139	4.93447	33000	10.4043
60000	11.0021	192	5.2575	10000	9.21034
540000	13.1993	193	5.26269	160000	11.9829
100000	11.5129	66	4.18965	44000	10.6919
80000	11.2898	261	5.56452	25500	10.1464
50000	10.8198	72	4.27667	10000	9.21034
60000	11.0021	109	4.69135	10000	9.21034
300000	12.6115	228	5.42935	160000	11.9829
150000	11.9184	121	4.79579	75000	11.2252
500000	13.1224	155	5.04343	137500	11.8314
400000	12.8992	214	5.36598	50000	10.8198
200000	12.2061	496	6.20658	35000	10.4631
400000	12.8992	674	6.51323	120000	11.6952
150000	11.9184	60	4.09434	25000	10.1266
150000	11.9184	134	4.89784	12000	9.39266
500000	13.1224	388	5.96101	100000	11.5129
200000	12.2061	294	5.68358	33200	10.4103
100000	11.5129	77	4.34381	64000	11.0666
125000	11.7361	63	4.14313	115000	11.6527
140000	11.8494	38	3.63759	50000	10.8198
100000	11.5129	121	4.79579	33000	10.4043
100000	11.5129	321	5.77144	17500	9.76996
150000	11.9184	3	1.09861	100000	11.5129
300000	12.6115	113	4.72739	191060	12.1603
1000000	13.8155	501	6.21661	384520	12.8598
250000	12.4292	335	5.81413	50000	10.8198
500000	13.1224	614	6.41999	250000	12.4292
300000	12.6115	516	6.24611	100000	11.5129
150000	11.9184	255	5.54126	15000	9.61581
1000000	13.8155	611	6.4151	200000	12.2061
1500000	14.221	787	6.66823	200000	12.2061
1500000	14.221	1330	7.19293	250000	12.4292
75000	11.2252	90	4.49981	35000	10.4631
100000	11.5129	125	4.82831	25020	10.1274
150000	11.9184	307	5.72685	125000	11.7361
265000	12.4875	351	5.86079	200000	12.2061
1000000	13.8155	1877	7.53743	1000	6.90776
2470780	14.72	6484	8.77709	1000	6.90776
20000000	16.8112	35899	10.4885	3996	8.29305
150000	11.9184	80	4.38203	80000	11.2898
300000	12.6115	156	5.04986	96260	11.4748
300000	12.6115	252	5.52943	210000	12.2549
750000	13.5278	1567	7.35692	150000	11.9184
130000	11.7753	213	5.36129	10000	9.21034
600000	13.3047	700	6.55108	250000	12.4292
350000	12.7657	166	5.11199	40000	10.5966
750000	13.5278	1121	7.02198	150000	11.9184
130000	11.7753	164	5.09987	20000	9.90349
125000	11.7361	74	4.30407	40000	10.5966
350000	12.7657	540	6.29157	100000	11.5129
300000	12.6115	251	5.52545	145480	11.8878
150000	11.9184	199	5.2933	250000	12.4292
650000	13.3847	341	5.83188	260000	12.4684
100000	11.5129	220	5.39363	10000	9.21034
145000	11.8845	181	5.1985	27000	10.2036
500000	13.1224	509	6.23245	250010	12.4293
2000000	14.5087	2209	7.7003	1529637	14.2405
2000000	14.5087	3125	8.04719	433989	12.9808
350000	12.7657	702	6.55393	200000	12.2061
500000	13.1224	954	6.86066	140000	11.8494
350000	12.7657	376	5.92959	100000	11.5129
500000	13.1224	1037	6.94409	150000	11.9184
1000000	13.8155	1548	7.34472	1200000	13.9978
1000000	13.8155	1664	7.41698	1475770	14.2047
150000	11.9184	347	5.84932	25000	10.1266
150000	11.9184	114	4.7362	55650	10.9268
120000	11.6952	186	5.22575	10000	9.21034
200000	12.2061	1115	7.01661	30000	10.309
75000	11.2252	211	5.35186	10000	9.21034
450000	13.017	513	6.24028	200000	12.2061
500000	13.1224	257	5.54908	100000	11.5129
80000	11.2898	203	5.31321	19000	9.85219
150000	11.9184	230	5.43808	100000	11.5129
300000	12.6115	443	6.09357	100000	11.5129
400000	12.8992	1375	7.22621	550000	13.2177
550000	13.2177	239	5.47646	150000	11.9184
50000	10.8198	169	5.1299	6810	8.82615
700000	13.4588	287	5.65948	75000	11.2252
140000	11.8494	77	4.34381	30000	10.309
150000	11.9184	70	4.2485	50000	10.8198
85000	11.3504	125	4.82831	25000	10.1266
500000	13.1224	244	5.49717	75000	11.2252
180000	12.1007	119	4.77912	27000	10.2036
500000	13.1224	593	6.38519	75000	11.2252
300000	12.6115	302	5.71043	50000	10.8198
500000	13.1224	500	6.21461	100000	11.5129
100000	11.5129	134	4.89784	30000	10.309
80000	11.2898	138	4.92725	15000	9.61581
100000	11.5129	304	5.71703	25000	10.1266
35000	10.4631	129	4.85981	5000	8.51719
350000	12.7657	302	5.71043	70000	11.1563
1000000	13.8155	491	6.19644	500000	13.1224
1030000	13.8451	433	6.07074	5000	8.51719
500000	13.1224	479	6.1717	250000	12.4292
100000	11.5129	143	4.96284	40000	10.5966
300000	12.6115	1113	7.01481	50000	10.8198
500000	13.1224	1360	7.21524	74600	11.2199
2000000	14.5087	2063	7.63192	150000	11.9184
1000000	13.8155	4824	8.48136	45000	10.7144
5000000	15.4249	5981	8.69634	500000	13.1224
70000	11.1563	358	5.88053	15000	9.61581
200000	12.2061	207	5.33272	25000	10.1266
200000	12.2061	299	5.70044	50500	10.8297
600000	13.3047	42	3.73767	25200	10.1346
80000	11.2898	324	5.78074	343960	12.7483
50000	10.8198	263	5.57215	25000	10.1266
150000	11.9184	923	6.82763	150000	11.9184
500000	13.1224	1170	7.06476	100000	11.5129
150000	11.9184	58	4.06044	40000	10.5966
125000	11.7361	197	5.2832	40000	10.5966
200000	12.2061	107	4.67283	85000	11.3504
300000	12.6115	406	6.00635	120000	11.6952
100000	11.5129	144	4.96981	30000	10.309
100000	11.5129	645	6.46925	80000	11.2898
100000	11.5129	892	6.79347	120000	11.6952
300000	12.6115	1260	7.13887	224000	12.3194
500000	13.1224	357	5.87774	200000	12.2061
150000	11.9184	302	5.71043	50000	10.8198
125000	11.7361	125	4.82831	30000	10.309
150000	11.9184	252	5.52943	65000	11.0821
200000	12.2061	260	5.56068	67000	11.1124
75000	11.2252	294	5.68358	15000	9.61581
75000	11.2252	198	5.28827	20000	9.90349
300000	12.6115	271	5.60212	100000	11.5129
120000	11.6952	255	5.54126	56000	10.9331
450000	13.017	390	5.96615	100000	11.5129
300000	12.6115	653	6.48158	52000	10.859
100000	11.5129	115	4.74493	30000	10.309
100000	11.5129	213	5.36129	50000	10.8198
90000	11.4076	141	4.94876	35000	10.4631
550000	13.2177	743	6.6107	500000	13.1224
100000	11.5129	139	4.93447	33000	10.4043
330000	12.7068	271	5.60212	50000	10.8198
550000	13.2177	346	5.84644	244380	12.4065
450000	13.017	469	6.1506	228472	12.3392
150000	11.9184	156	5.04986	40000	10.5966
1495000	14.2176	157	5.05625	300000	12.6115
1005000	13.8205	1914	7.55695	200000	12.2061
100000	11.5129	177	5.17615	25000	10.1266
200000	12.2061	369	5.9108	25500	10.1464
115000	11.6527	107	4.67283	50000	10.8198
100000	11.5129	123	4.81218	35000	10.4631
250000	12.4292	315	5.75257	55000	10.9151
500000	13.1224	156	5.04986	225000	12.3239
150000	11.9184	218	5.3845	32750	10.3967
70000	11.1563	140	4.94164	16000	9.68034
150000	11.9184	119	4.77912	42000	10.6454
650000	13.3847	618	6.42649	300000	12.6115
500000	13.1224	664	6.49828	100000	11.5129
250000	12.4292	267	5.58725	74180	11.2142
85000	11.3504	248	5.51343	10000	9.21034
110000	11.6082	390	5.96615	20100	9.90848
90000	11.4076	111	4.70953	37000	10.5187
90000	11.4076	162	5.0876	60000	11.0021
75000	11.2252	197	5.2832	10000	9.21034
50000	10.8198	71	4.26268	10000	9.21034
500000	13.1224	569	6.34388	50000	10.8198
400000	12.8992	988	6.89568	130000	11.7753
750000	13.5278	376	5.92959	150000	11.9184
1000000	13.8155	344	5.84064	250000	12.4292
700000	13.4588	176	5.17048	250000	12.4292
87000	11.3737	175	5.16479	20000	9.90349
100000	11.5129	192	5.2575	14000	9.54681
600000	13.3047	540	6.29157	100000	11.5129
150000	11.9184	258	5.55296	25000	10.1266
75000	11.2252	342	5.83481	25000	10.1266
100000	11.5129	154	5.03695	20000	9.90349
150000	11.9184	153	5.03044	30000	10.309
700000	13.4588	826	6.71659	200000	12.2061
1000000	13.8155	1937	7.5689	555560	13.2277
250000	12.4292	297	5.69373	50000	10.8198
2000000	14.5087	1065	6.97073	1000000	13.8155
125000	11.7361	153	5.03044	25000	10.1266
150000	11.9184	167	5.11799	39000	10.5713
200000	12.2061	137	4.91998	75000	11.2252
75000	11.2252	141	4.94876	40000	10.5966
150000	11.9184	284	5.64897	35020	10.4637
500000	13.1224	334	5.81114	31500	10.3577
100000	11.5129	375	5.92693	50000	10.8198
150000	11.9184	1266	7.14362	50000	10.8198
390000	12.8739	329	5.79606	58800	10.9819
100000	11.5129	240	5.48064	20000	9.90349
99750	11.5104	246	5.50533	36020	10.4918
200000	12.2061	413	6.02345	75000	11.2252
200000	12.2061	487	6.18826	52500	10.8686
160000	11.9829	280	5.63479	65000	11.0821
670000	13.415	326	5.7869	370000	12.8213
500000	13.1224	405	6.00389	50000	10.8198
1000000	13.8155	1165	7.06048	100700	11.5199
1000000	13.8155	1740	7.46164	711000	13.4744
1500000	14.221	1112	7.01392	1000000	13.8155
500000	13.1224	472	6.15698	200000	12.2061
300000	12.6115	150	5.01064	113600	11.6404
1150000	13.9553	293	5.68017	500000	13.1224
100000	11.5129	271	5.60212	43000	10.669
250000	12.4292	230	5.43808	103150	11.5439
500000	13.1224	611	6.4151	25000	10.1266
150000	11.9184	239	5.47646	62500	11.0429
75000	11.2252	293	5.68017	25000	10.1266
300000	12.6115	453	6.11589	50000	10.8198
1000000	13.8155	700	6.55108	250000	12.4292
200000	12.2061	84	4.43082	20000	9.90349
350000	12.7657	367	5.90536	50000	10.8198
800000	13.5924	566	6.33859	140000	11.8494
100000	11.5129	350	5.85793	24500	10.1064
125000	11.7361	112	4.7185	20000	9.90349
180000	12.1007	275	5.61677	44090	10.694
250000	12.4292	511	6.23637	35000	10.4631
840000	13.6412	389	5.96358	500000	13.1224
400000	12.8992	492	6.19848	100000	11.5129
400000	12.8992	1655	7.41156	200000	12.2061
300000	12.6115	261	5.56452	150000	11.9184
200000	12.2061	220	5.39363	27000	10.2036
300000	12.6115	370	5.9135	60000	11.0021
100000	11.5129	306	5.72359	50000	10.8198
300000	12.6115	656	6.48616	120000	11.6952
125000	11.7361	159	5.0689	50000	10.8198
100000	11.5129	182	5.20401	10000	9.21034
100000	11.5129	479	6.1717	50000	10.8198
200000	12.2061	489	6.19236	25000	10.1266
495000	13.1123	705	6.5582	200000	12.2061
75000	11.2252	328	5.79301	10000	9.21034
100000	11.5129	482	6.17794	10000	9.21034
120000	11.6952	281	5.63835	10000	9.21034
150000	11.9184	380	5.94017	20000	9.90349
150000	11.9184	960	6.86693	100000	11.5129
1000000	13.8155	1581	7.36581	150000	11.9184
1500000	14.221	3331	8.11103	1000000	13.8155
150000	11.9184	329	5.79606	100000	11.5129
750000	13.5278	977	6.88449	300000	12.6115
150000	11.9184	318	5.76205	25000	10.1266
250000	12.4292	359	5.88332	20000	9.90349
100000	11.5129	302	5.71043	30000	10.309
300000	12.6115	365	5.8999	50100	10.8218
250000	12.4292	494	6.20254	50000	10.8198
140000	11.8494	407	6.00881	15000	9.61581
100000	11.5129	473	6.1591	40000	10.5966
1000000	13.8155	638	6.45834	600000	13.3047
750000	13.5278	841	6.73459	500000	13.1224
250000	12.4292	211	5.35186	15000	9.61581
750000	13.5278	406	6.00635	150000	11.9184
240000	12.3884	352	5.86363	50000	10.8198
150000	11.9184	277	5.62402	40000	10.5966
300000	12.6115	171	5.14166	70000	11.1563
800000	13.5924	1191	7.08255	200000	12.2061
100000	11.5129	145	4.97673	20000	9.90349
200000	12.2061	148	4.99721	84730	11.3472
500000	13.1224	963	6.87005	100000	11.5129
350000	12.7657	1118	7.0193	125000	11.7361
100000	11.5129	754	6.62539	40000	10.5966
300000	12.6115	597	6.39192	90300	11.4109
50000	10.8198	1277	7.15227	155000	11.9512
750000	13.5278	643	6.46614	50000	10.8198
200000	12.2061	688	6.53379	25000	10.1266
600000	13.3047	1537	7.33759	525000	13.1712
1250000	14.0387	1618	7.38895	1116910	13.9261
380000	12.8479	387	5.95842	100000	11.5129
750000	13.5278	704	6.55678	100000	11.5129
1000000	13.8155	435	6.07535	100000	11.5129
120000	11.6952	115	4.74493	40000	10.5966
300000	12.6115	206	5.32788	200000	12.2061
196000	12.1859	300	5.70378	30500	10.3255
200000	12.2061	290	5.66988	50000	10.8198
400000	12.8992	228	5.42935	150000	11.9184
500000	13.1224	1308	7.17625	250000	12.4292
750000	13.5278	1287	7.16007	60000	11.0021
750000	13.5278	1691	7.43308	326000	12.6947
1350000	14.1156	2447	7.80262	100000	11.5129
1000000	13.8155	328	5.79301	300000	12.6115
600000	13.3047	2873	7.96311	12000	9.39266
1000000	13.8155	4170	8.33567	367430	12.8143
1000000	13.8155	6897	8.83884	30000	10.309
1070183	13.8833	6535	8.78493	392004	12.879
2000000	14.5087	6200	8.7323	3840456	15.1611
5000000	15.4249	9190	9.12587	5000000	15.4249
200000	12.2061	205	5.32301	90000	11.4076
150000	11.9184	148	4.99721	50000	10.8198
150000	11.9184	201	5.3033	50000	10.8198
650000	13.3847	506	6.22654	200000	12.2061
400000	12.8992	707	6.56103	75000	11.2252
210000	12.2549	668	6.50429	60000	11.0021
700000	13.4588	1546	7.34343	200000	12.2061
150000	11.9184	212	5.35659	20000	9.90349
100000	11.5129	108	4.68213	15000	9.61581
750000	13.5278	739	6.6053	50000	10.8198
500000	13.1224	1134	7.03351	60000	11.0021
250000	12.4292	337	5.82008	25000	10.1266
650000	13.3847	681	6.52356	150000	11.9184
700000	13.4588	1592	7.37275	259870	12.4679
300000	12.6115	355	5.87212	150000	11.9184
500000	13.1224	231	5.44242	130780	11.7813
500000	13.1224	919	6.82329	36000	10.4913
200000	12.2061	306	5.72359	37500	10.5321
120000	11.6952	354	5.8693	43000	10.669
200000	12.2061	537	6.286	100000	11.5129
250000	12.4292	1237	7.12044	235000	12.3673
750000	13.5278	401	5.99396	104555	11.5575
350000	12.7657	601	6.39859	120000	11.6952
150000	11.9184	377	5.93225	10000	9.21034
90000	11.4076	236	5.46383	30000	10.309
250000	12.4292	479	6.1717	36500	10.5051
500000	13.1224	313	5.7462	100000	11.5129
350000	12.7657	746	6.61473	125000	11.7361
1200000	13.9978	1394	7.23993	802320	13.5953
1300000	14.0779	1472	7.29438	2474692	14.7216
300000	12.6115	349	5.85507	25000	10.1266
500000	13.1224	187	5.23111	500000	13.1224
100000	11.5129	201	5.3033	15000	9.61581
500000	13.1224	2090	7.64492	50000	10.8198
450000	13.017	1453	7.28139	80000	11.2898
200000	12.2061	196	5.27811	111600	11.6227
750000	13.5278	463	6.13773	250000	12.4292
250000	12.4292	243	5.49306	90000	11.4076
100000	11.5129	119	4.77912	80000	11.2898
250000	12.4292	649	6.47543	14000	9.54681
395000	12.8866	503	6.22059	195000	12.1808
100000	11.5129	187	5.23111	30100	10.3123
350000	12.7657	746	6.61473	25000	10.1266
150000	11.9184	316	5.75574	15010	9.61647
75000	11.2252	157	5.05625	25000	10.1266
250000	12.4292	234	5.45532	75000	11.2252
1800000	14.4033	728	6.5903	300000	12.6115
300000	12.6115	222	5.40268	40000	10.5966
500000	13.1224	736	6.60123	136000	11.8204
100000	11.5129	181	5.1985	30000	10.309
525000	13.1712	310	5.73657	250030	12.4293
350000	12.7657	396	5.98141	100000	11.5129
750000	13.5278	1571	7.35947	68500	11.1346
250000	12.4292	199	5.2933	50000	10.8198
90000	11.4076	27	3.29584	35750	10.4843
175000	12.0725	312	5.743	30000	10.309
300000	12.6115	328	5.79301	100000	11.5129
200000	12.2061	312	5.743	25000	10.1266
750000	13.5278	927	6.83195	225000	12.3239
50000	10.8198	178	5.18178	5000	8.51719
50000	10.8198	137	4.91998	6000	8.69951
100000	11.5129	173	5.15329	89200	11.3986
200000	12.2061	210	5.34711	50000	10.8198
100000	11.5129	713	6.56948	16550	9.71414
400000	12.8992	785	6.66568	110000	11.6082
100000	11.5129	138	4.92725	50000	10.8198
500000	13.1224	862	6.75926	100000	11.5129
2000000	14.5087	1169	7.0639	192112	12.1658
150000	11.9184	234	5.45532	53940	10.8956
100000	11.5129	404	6.00141	20000	9.90349
175000	12.0725	388	5.96101	14000	9.54681
100000	11.5129	141	4.94876	20000	9.90349
100000	11.5129	407	6.00881	25000	10.1266
150000	11.9184	184	5.21494	20100	9.90848
750000	13.5278	225	5.4161	250000	12.4292
750000	13.5278	913	6.81674	150000	11.9184
125000	11.7361	212	5.35659	50000	10.8198
600000	13.3047	221	5.39816	400000	12.8992
450000	13.017	248	5.51343	160000	11.9829
500000	13.1224	499	6.21261	150000	11.9184
150000	11.9184	303	5.71373	20000	9.90349
150000	11.9184	1229	7.11396	30000	10.309
100000	11.5129	130	4.86753	17500	9.76996
250000	12.4292	1742	7.46279	50000	10.8198
750000	13.5278	2807	7.93987	50000	10.8198
300000	12.6115	273	5.60947	30120	10.3129
100000	11.5129	150	5.01064	20000	9.90349
250000	12.4292	571	6.34739	50000	10.8198
750000	13.5278	593	6.38519	115000	11.6527
350000	12.7657	332	5.80513	132500	11.7943
500000	13.1224	398	5.98645	200000	12.2061
500000	13.1224	389	5.96358	150000	11.9184
75000	11.2252	271	5.60212	15000	9.61581
75000	11.2252	570	6.34564	10000	9.21034
50000	10.8198	287	5.65948	20000	9.90349
50000	10.8198	311	5.73979	15000	9.61581
400000	12.8992	724	6.58479	50000	10.8198
180000	12.1007	195	5.273	20000	9.90349
300000	12.6115	153	5.03044	60000	11.0021
350000	12.7657	217	5.3799	50000	10.8198
350000	12.7657	546	6.30262	40000	10.5966
750000	13.5278	518	6.24998	330170	12.7074
400000	12.8992	435	6.07535	599980	13.3047
1500000	14.221	1232	7.11639	346050	12.7543
500000	13.1224	449	6.10702	200000	12.2061
350000	12.7657	371	5.9162	100000	11.5129
500000	13.1224	245	5.50126	500000	13.1224
340000	12.7367	220	5.39363	192290	12.1668
300000	12.6115	397	5.98394	300000	12.6115
150000	11.9184	375	5.92693	50000	10.8198
350000	12.7657	1064	6.96979	40000	10.5966
150000	11.9184	300	5.70378	26000	10.1659
200000	12.2061	865	6.76273	50000	10.8198
300000	12.6115	1656	7.41216	60000	11.0021
230000	12.3458	407	6.00881	179040	12.0954
250000	12.4292	564	6.33505	50000	10.8198
100000	11.5129	251	5.52545	80000	11.2898
200000	12.2061	128	4.85203	37500	10.5321
400000	12.8992	118	4.77068	100000	11.5129
200000	12.2061	222	5.40268	142000	11.8636
1000000	13.8155	2026	7.61382	250000	12.4292
140000	11.8494	277	5.62402	40000	10.5966
250000	12.4292	354	5.8693	30000	10.309
80000	11.2898	93	4.5326	20000	9.90349
300000	12.6115	560	6.32794	25000	10.1266
200000	12.2061	158	5.0626	100000	11.5129
750000	13.5278	323	5.77765	150000	11.9184
200000	12.2061	249	5.51745	50000	10.8198
500000	13.1224	438	6.08222	100000	11.5129
100000	11.5129	119	4.77912	20000	9.90349
1000000	13.8155	315	5.75257	500000	13.1224
120000	11.6952	263	5.57215	12500	9.43348
295000	12.5947	177	5.17615	100000	11.5129
150000	11.9184	461	6.1334	50000	10.8198
250000	12.4292	624	6.43615	25000	10.1266
300000	12.6115	834	6.72623	50000	10.8198
400000	12.8992	266	5.5835	113510	11.6396
500000	13.1224	1997	7.5994	367000	12.8131
700000	13.4588	2930	7.98276	200000	12.2061
750000	13.5278	414	6.02587	260000	12.4684
100000	11.5129	141	4.94876	70000	11.1563
750000	13.5278	1520	7.32647	42000	10.6454
400000	12.8992	302	5.71043	65000	11.0821
100000	11.5129	240	5.48064	50000	10.8198
400000	12.8992	349	5.85507	10000	9.21034
500000	13.1224	2056	7.62852	200000	12.2061
150000	11.9184	165	5.10595	60000	11.0021
250000	12.4292	205	5.32301	50000	10.8198
200000	12.2061	221	5.39816	30000	10.309
300000	12.6115	354	5.8693	470000	13.0605
550000	13.2177	273	5.60947	150000	11.9184
500000	13.1224	1159	7.05531	60100	11.0038
400000	12.8992	1713	7.446	200000	12.2061
700000	13.4588	1593	7.37337	125000	11.7361
90000	11.4076	98	4.58497	130000	11.7753
120000	11.6952	115	4.74493	220000	12.3014
250000	12.4292	223	5.40717	100000	11.5129
400000	12.8992	112	4.7185	150000	11.9184
1000000	13.8155	1945	7.57302	50000	10.8198
750000	13.5278	841	6.73459	500000	13.1224
400000	12.8992	542	6.29527	70000	11.1563
300000	12.6115	869	6.76734	250000	12.4292
1000000	13.8155	1071	6.97635	200000	12.2061
120000	11.6952	252	5.52943	36000	10.4913
450000	13.017	304	5.71703	300000	12.6115
650000	13.3847	256	5.54518	178050	12.0898
800000	13.5924	365	5.8999	99500	11.5079
150000	11.9184	122	4.80402	100000	11.5129
1000000	13.8155	473	6.1591	96853	11.4809
500000	13.1224	275	5.61677	100000	11.5129
100000	11.5129	375	5.92693	11010	9.30656
50000	10.8198	110	4.70048	11500	9.3501
250000	12.4292	116	4.75359	50000	10.8198
150000	11.9184	281	5.63835	30010	10.3093
350000	12.7657	275	5.61677	250000	12.4292
350000	12.7657	228	5.42935	36010	10.4916
400000	12.8992	1263	7.14125	450000	13.017
50000	10.8198	312	5.743	8000	8.9872
350000	12.7657	407	6.00881	40000	10.5966
300000	12.6115	445	6.09807	30460	10.3242
100000	11.5129	115	4.74493	25000	10.1266
100000	11.5129	135	4.90527	59500	10.9937
100000	11.5129	572	6.34914	140000	11.8494
130000	11.7753	370	5.9135	20000	9.90349
1000000	13.8155	1012	6.91968	350000	12.7657
100000	11.5129	431	6.06611	35000	10.4631
300000	12.6115	481	6.17587	119250	11.689
75000	11.2252	196	5.27811	20000	9.90349
75000	11.2252	202	5.30827	30000	10.309
500000	13.1224	1316	7.18235	130000	11.7753
50000	10.8198	117	4.76217	11000	9.30565
750000	13.5278	542	6.29527	695820	13.4528
200000	12.2061	696	6.54535	51000	10.8396
250000	12.4292	756	6.62804	220670	12.3044
600000	13.3047	1786	7.48773	590000	13.2879
100000	11.5129	293	5.68017	22000	9.9988
150000	11.9184	559	6.32615	100000	11.5129
250000	12.4292	1924	7.56216	460960	13.0411
395000	12.8866	224	5.41165	250000	12.4292
200000	12.2061	1879	7.53849	92110	11.4307
80000	11.2898	131	4.8752	25000	10.1266
500000	13.1224	476	6.16542	100000	11.5129
250000	12.4292	295	5.68698	75000	11.2252
375000	12.8347	732	6.59578	125000	11.7361
250000	12.4292	180	5.19296	50000	10.8198
250000	12.4292	320	5.76832	100003	11.513
250000	12.4292	163	5.09375	88000	11.3851
100000	11.5129	95	4.55388	30000	10.309
400000	12.8992	556	6.32077	202500	12.2185
600000	13.3047	1964	7.58274	232000	12.3545
1000000	13.8155	2549	7.84346	562500	13.2401
750000	13.5278	595	6.38856	88431	11.39
300000	12.6115	144	4.96981	76920	11.2505
750000	13.5278	524	6.26149	250000	12.4292
1000000	13.8155	2168	7.68156	199969	12.2059
500000	13.1224	850	6.74524	100000	11.5129
300000	12.6115	472	6.15698	138500	11.8386
500000	13.1224	1313	7.18007	284357	12.558
1000000	13.8155	569	6.34388	250000	12.4292
200000	12.2061	155	5.04343	65000	11.0821
300000	12.6115	295	5.68698	76920	11.2505
200000	12.2061	354	5.8693	98100	11.4937
500000	13.1224	931	6.83626	479770	13.0811
180000	12.1007	401	5.99396	100000	11.5129
250000	12.4292	116	4.75359	50000	10.8198
100000	11.5129	242	5.48894	30000	10.309
400000	12.8992	118	4.77068	250000	12.4292
1500000	14.221	178	5.18178	750000	13.5278
650000	13.3847	1085	6.98934	437600	12.9891
300000	12.6115	295	5.68698	76920	11.2505
800000	13.5924	764	6.63857	200000	12.2061
1000000	13.8155	1059	6.96508	859778	13.6644
1000000	13.8155	1165	7.06048	44050	10.6931
100000	11.5129	188	5.23644	100000	11.5129
125000	11.7361	185	5.22036	85000	11.3504
50000	10.8198	562	6.3315	26000	10.1659
1000000	13.8155	1222	7.10824	150000	11.9184
1500000	14.221	3703	8.2169	300000	12.6115
3000000	14.9141	4997	8.51659	270000	12.5062
100000	11.5129	258	5.55296	100000	11.5129
1000000	13.8155	684	6.52796	73092	11.1995
1100000	13.9108	1709	7.44366	722035	13.4898
89500	11.402	144	4.96981	47270	10.7636
100000	11.5129	744	6.61204	32500	10.389
300000	12.6115	239	5.47646	28000	10.24
500000	13.1224	512	6.23832	205000	12.2308
100000	11.5129	106	4.66344	33670	10.4244
400000	12.8992	280	5.63479	50000	10.8198
270000	12.5062	366	5.90263	94390	11.4552
50000	10.8198	251	5.52545	30000	10.309
400000	12.8992	407	6.00881	150000	11.9184
50000	10.8198	872	6.77079	20000	9.90349
250000	12.4292	902	6.80461	74620	11.2202
150000	11.9184	293	5.68017	50000	10.8198
50000	10.8198	301	5.70711	10000	9.21034
700000	13.4588	777	6.65544	1542276	14.2488
1000000	13.8155	2402	7.78406	500000	13.1224
2000000	14.5087	10564	9.26521	1500000	14.221
200000	12.2061	287	5.65948	25000	10.1266
110000	11.6082	298	5.69709	50000	10.8198
150000	11.9184	329	5.79606	25000	10.1266
150000	11.9184	496	6.20658	225000	12.3239
300000	12.6115	550	6.30992	74253	11.2152
250000	12.4292	580	6.36303	100000	11.5129
750000	13.5278	1853	7.52456	50000	10.8198
100000	11.5129	185	5.22036	42000	10.6454
100000	11.5129	323	5.77765	22000	9.9988
100000	11.5129	170	5.1358	10000	9.21034
150000	11.9184	106	4.66344	50000	10.8198
100000	11.5129	474	6.16121	20000	9.90349
2000000	14.5087	967	6.8742	484000	13.0898
600000	13.3047	440	6.08677	30000	10.309
400000	12.8992	302	5.71043	163878	12.0069
100000	11.5129	420	6.04025	22180	10.0069
250000	12.4292	240	5.48064	60000	11.0021
500000	13.1224	3091	8.03625	375000	12.8347
100000	11.5129	286	5.65599	15000	9.61581
131500	11.7868	155	5.04343	45000	10.7144
100000	11.5129	329	5.79606	15010	9.61647
150000	11.9184	305	5.72031	30000	10.309
246000	12.4131	789	6.67077	95000	11.4616
100000	11.5129	1421	7.25912	71127	11.1722
750000	13.5278	2609	7.86672	205000	12.2308
2000000	14.5087	1127	7.02731	3503490	15.0693
1000000	13.8155	4414	8.39254	49992	10.8196
60000	11.0021	205	5.32301	70000	11.1563
364000	12.8049	289	5.66643	182000	12.1118
80000	11.2898	380	5.94017	25000	10.1266
200000	12.2061	472	6.15698	250000	12.4292
80000	11.2898	220	5.39363	40000	10.5966
100000	11.5129	143	4.96284	40000	10.5966
120000	11.6952	77	4.34381	60000	11.0021
125000	11.7361	193	5.26269	62500	11.0429
2000000	14.5087	1992	7.59689	150000	11.9184
1000000	13.8155	436	6.07764	500090	13.1225
100000	11.5129	362	5.89164	25000	10.1266
300000	12.6115	538	6.28786	25000	10.1266
150000	11.9184	270	5.59842	50000	10.8198
80000	11.2898	147	4.99043	41150	10.625
100000	11.5129	392	5.97126	25000	10.1266
50000	10.8198	138	4.92725	10000	9.21034
1000000	13.8155	747	6.61607	750000	13.5278
100000	11.5129	305	5.72031	50000	10.8198
325000	12.6916	182	5.20401	50000	10.8198
350000	12.7657	325	5.78383	100000	11.5129
250000	12.4292	142	4.95583	25000	10.1266
650000	13.3847	205	5.32301	100080	11.5137
60000	11.0021	117	4.76217	30000	10.309
1750000	14.3751	523	6.25958	114072	11.6446
600000	13.3047	347	5.84932	373520	12.8307
150000	11.9184	276	5.6204	45000	10.7144
200000	12.2061	258	5.55296	100000	11.5129
1200000	13.9978	2800	7.93737	995758	13.8113
60000	11.0021	788	6.6695	10000	9.21034
170400	12.0459	355	5.87212	42600	10.6596
300000	12.6115	321	5.77144	250000	12.4292
100000	11.5129	540	6.29157	50000	10.8198
270000	12.5062	703	6.55536	51000	10.8396
750000	13.5278	719	6.57786	100000	11.5129
100000	11.5129	326	5.7869	50000	10.8198
350000	12.7657	1014	6.92166	125000	11.7361
750000	13.5278	1589	7.37086	150000	11.9184
400000	12.8992	523	6.25958	31250	10.3498
110000	11.6082	190	5.24702	55000	10.9151
300000	12.6115	370	5.9135	200000	12.2061
50000	10.8198	124	4.82028	7560	8.93063
150000	11.9184	188	5.23644	72647	11.1934
150000	11.9184	112	4.7185	20000	9.90349
50000	10.8198	167	5.11799	125000	11.7361
50000	10.8198	311	5.73979	10000	9.21034
625000	13.3455	758	6.63068	210820	12.2588
2000000	14.5087	2212	7.70165	1800000	14.4033
80000	11.2898	118	4.77068	40000	10.5966
150000	11.9184	162	5.0876	78530	11.2712
100000	11.5129	173	5.15329	20000	9.90349
350000	12.7657	213	5.36129	202890	12.2204
400000	12.8992	717	6.57508	121210	11.7053
250000	12.4292	241	5.4848	95000	11.4616
216000	12.283	163	5.09375	95641	11.4684
250000	12.4292	158	5.0626	100000	11.5129
100000	11.5129	776	6.65415	208150	12.246
500000	13.1224	1048	6.95464	350000	12.7657
500000	13.1224	331	5.80212	250000	12.4292
300000	12.6115	799	6.68336	100000	11.5129
300000	12.6115	374	5.92426	234540	12.3654
400000	12.8992	468	6.14847	361750	12.7987
80000	11.2898	358	5.88053	25111	10.1311
100000	11.5129	90	4.49981	79999	11.2898
25000	10.1266	31	3.43399	6000	8.69951
750,00	#VALUE!	512	6.23832	400000	12.8992
150000	11.9184	228	5.42935	40250	10.6029
150000	11.9184	974	6.88141	86912	11.3727
425000	12.9598	194	5.26786	250000	12.4292
200000	12.2061	123	4.81218	50000	10.8198
75000	11.2252	425	6.05209	10000	9.21034
100000	11.5129	448	6.10479	30000	10.309
150000	11.9184	163	5.09375	15000	9.61581
500000	13.1224	901	6.80351	210000	12.2549
50000	10.8198	93	4.5326	17500	9.76996
400000	12.8992	1352	7.20934	200009	12.2061
400000	12.8992	1807	7.49942	291968	12.5844
750000	13.5278	1791	7.49053	350000	12.7657
100000	11.5129	1172	7.06647	70000	11.1563
400000	12.8992	2816	7.94307	150000	11.9184
300000	12.6115	296	5.69036	60000	11.0021
500000	13.1224	216	5.37528	199999	12.2061
70000	11.1563	349	5.85507	10000	9.21034
90000	11.4076	228	5.42935	8000	8.9872
350000	12.7657	393	5.97381	315000	12.6603
1000000	13.8155	512	6.23832	722270	13.4902
250000	12.4292	760	6.63332	60000	11.0021
200000	12.2061	555	6.31897	35000	10.4631
250000	12.4292	609	6.41182	163000	12.0015
150000	11.9184	648	6.47389	150000	11.9184
50000	10.8198	231	5.44242	5010	8.51919
300000	12.6115	460	6.13123	151171	11.9262
200000	12.2061	409	6.01372	141242	11.8582
100000	11.5129	647	6.47235	50000	10.8198
500000	13.1224	934	6.83948	228881	12.341
500000	13.1224	452	6.11368	100020	11.5131
75000	11.2252	588	6.37673	30000	10.309
125000	11.7361	320	5.76832	25000	10.1266
600000	13.3047	521	6.25575	425283	12.9605
400000	12.8992	339	5.826	250000	12.4292
813200	13.6087	314	5.74939	88610	11.392
183000	12.1172	273	5.60947	25000	10.1266
125000	11.7361	289	5.66643	25000	10.1266
600000	13.3047	668	6.50429	353150	12.7746
200000	12.2061	227	5.42495	100000	11.5129
850000	13.653	56	4.02535	655500	13.3932
70000	11.1563	308	5.7301	60000	11.0021
1000000	13.8155	1165	7.06048	627027	13.3487
250000	12.4292	1239	7.12206	75000	11.2252
300000	12.6115	264	5.57595	150050	11.9187
750000	13.5278	1347	7.20564	169996	12.0435
150000	11.9184	180	5.19296	45108	10.7168
200,00	#VALUE!	129	4.85981	150000	11.9184
600000	13.3047	476	6.16542	280000	12.5425
100000	11.5129	234	5.45532	40000	10.5966
100000	11.5129	1376	7.22694	20000	9.90349
350000	12.7657	1820	7.50659	74999	11.2252
1201904	13.9994	1060	6.96602	433479	12.9796
650000	13.3847	453	6.11589	350000	12.7657
600000	13.3047	47	3.85015	300000	12.6115
500000	13.1224	681	6.52356	371652	12.8257
500000	13.1224	788	6.6695	200008	12.2061
150000	11.9184	161	5.0814	15000	9.61581
50000	10.8198	912	6.81564	20000	9.90349
60000	11.0021	98	4.58497	10000	9.21034
225000	12.3239	336	5.81711	135190	11.8144
150000	11.9184	492	6.19848	25000	10.1266
100000	11.5129	584	6.3699	50368	10.8271
100000	11.5129	1191	7.08255	10004	9.21074
250000	12.4292	483	6.18002	65000	11.0821
1000000	13.8155	6712	8.81165	99748	11.5104
400000	12.8992	265	5.57973	100001	11.5129
1000000	13.8155	10363	9.246	750000	13.5278
500000	13.1224	540	6.29157	118000	11.6784
500000	13.1224	431	6.06611	450060	13.0171
300000	12.6115	586	6.37332	42500	10.6573
150000	11.9184	807	6.69332	25001	10.1267
300000	12.6115	1146	7.04403	50000	10.8198
400000	12.8992	1218	7.10497	538041	13.1957
300000	12.6115	355	5.87212	25000	10.1266
150000	11.9184	625	6.43775	20000	9.90349
1000000	13.8155	3450	8.14613	100002	11.5129
70000	11.1563	302	5.71043	30000	10.309
500000	13.1224	263	5.57215	250002	12.4292
150000	11.9184	473	6.1591	165105	12.0143
250000	12.4292	569	6.34388	25001	10.1267
100000	11.5129	494	6.20254	11356	9.3375
200000	12.2061	708	6.56244	31376	10.3538
1000000	13.8155	1158	7.05445	549525	13.2168
50000	10.8198	448	6.10479	30000	10.309
125000	11.7361	136	4.91265	50000	10.8198
300000	12.6115	916	6.82002	200100	12.2066
1800000	14.4033	3746	8.22844	1759653	14.3806
125000	11.7361	268	5.59099	20002	9.90359
500000	13.1224	151	5.01728	150000	11.9184
1200000	13.9978	2626	7.87322	1194653	13.9934
300000	12.6115	707	6.56103	427930	12.9667
820000	13.6171	1423	7.26052	410000	12.9239
100000	11.5129	581	6.36475	20016	9.90429
140000	11.8494	1865	7.53102	160000	11.9829
1000000	13.8155	5805	8.66647	50000	10.8198
50000	10.8198	279	5.63121	20000	9.90349
100000	11.5129	502	6.2186	25000	10.1266
150000	11.9184	194	5.26786	110611	11.6138
150000	11.9184	331	5.80212	34999	10.4631
1650000	14.3163	1061	6.96697	161250	11.9907
80000	11.2898	198	5.28827	50000	10.8198
267000	12.495	610	6.41346	174000	12.0668
400000	12.8992	174	5.15906	117448	11.6738
250000	12.4292	1612	7.38523	42445	10.656
1000000	13.8155	2444	7.80139	1000004	13.8155
1750000	14.3751	3440	8.14323	450000	13.017
600000	13.3047	2218	7.70436	124472	11.7318
400000	12.8992	552	6.31355	60000	11.0021
130000	11.7753	367	5.90536	60037	11.0027
250000	12.4292	274	5.61313	49992	10.8196
340000	12.7367	1591	7.37212	213916	12.2733
600000	13.3047	1004	6.91175	101970	11.5324
60000	11.0021	179	5.18739	10000	9.21034
130000	11.7753	113	4.72739	63970	11.0662
1000000	13.8155	6147	8.72372	100000	11.5129
50000	10.8198	244	5.49717	11999	9.39258
100000	11.5129	273	5.60947	25001	10.1267
300000	12.6115	201	5.3033	260005	12.4685
750000	13.5278	373	5.92158	644231	13.3758
250000	12.4292	321	5.77144	50002	10.8198
50000	10.8198	319	5.76519	10001	9.21044
50000	10.8198	255	5.54126	22750	10.0323
150000	11.9184	467	6.14633	35001	10.4631
120000	11.6952	393	5.97381	25000	10.1266
375000	12.8347	411	6.01859	321972	12.6822
250000	12.4292	1515	7.32317	334075	12.7191
100000	11.5129	233	5.45104	54749	10.9105
150000	11.9184	697	6.54679	50000	10.8198
250000	12.4292	613	6.41836	120013	11.6954
500000	13.1224	1097	7.00033	535000	13.19
150000	11.9184	226	5.42053	50002	10.8198
400000	12.8992	173	5.15329	324710	12.6907
200000	12.2061	1040	6.94698	100000	11.5129
1000000	13.8155	2904	7.97384	400000	12.8992
50000	10.8198	156	5.04986	15000	9.61581
1250000	14.0387	455	6.1203	110000	11.6082
150000	11.9184	235	5.45959	74975	11.2249
1000000	13.8155	738	6.60394	499999	13.1224
60000	11.0021	293	5.68017	10000	9.21034
700000	13.4588	536	6.28413	200002	12.2061
100000	11.5129	135	4.90527	10000	9.21034
